# Supplementary material for: The impact of standardizing the definition of visits on the consistency of multi-database observational health research
Source: BMC Med Res Methodol. 2015 Mar 8;15:13. doi: 10.1186/s12874-015-0001-6 (PMC4369827; doi:10.1186/s12874-015-0001-6)
Supplement: Additional file 3: — Comparing Prevalences and Standardized Differences between the Raw and CDM data in both Optum and Truven. [file 12874_2015_1_MOESM3_ESM.xlsx]

## Sheet: Sheet1
Comparing Prevalences and Standardidzed Differences Between the Raw and CDM data in both Optum and Truven
CLAIM_YEAR	CONCEPT_ID	CONCEPT_NAME	RAW_OPTUM_PREVELANCE	RAW_TRUVEN_PREVELANCE	RAW_STD_DIFF	CDM_OPTUM_PREVELANCE	CDM_TRUVEN_PREVELANCE	CDM_STD_DIFF	DIFF Between RAW_STD_DIFF and CDM_STD_DIFF
2012	4036803	General examination of patient	2.15795e-05	1.91669e-05	0.000534532	1.82984e-05	0.000200052	0.0173965	-0.0168619
2012	138813	Early or threatened labour	0.00021201	0.00017285	0.00282324	0.000221853	0.000598695	0.0186093	-0.0157861
2012	139888	Threatened premature labor - not delivered	0.000343253	0.000270597	0.00414787	0.000349311	0.000686876	0.0148347	-0.0106868
2012	440383	Depressive disorder	0.00266539	0.0027825	0.00224695	0.00231835	0.00294025	0.0121446	-0.00989763
2012	437041	Mother not delivered	0.000971205	0.000755995	0.0073265	0.00113135	0.00178506	0.017132	-0.00980552
2012	4034850	Laboratory test	0.00041039	0.000422436	0.000590456	0.000339468	0.000544012	0.00973431	-0.00914386
2012	4141759	Long-term drug therapy	0.000951393	0.000905573	0.0015044	0.000724997	0.00103477	0.0104478	-0.0089434
2012	443295	Maternal care for diminished foetal movements	0.000131749	9.2808e-05	0.00367521	0.000170617	0.000342221	0.010718	-0.00704278
2012	441542	Anxiety	0.00207757	0.00207562	4.27297e-05	0.00186695	0.00218353	0.0070419	-0.00699917
2012	80180	Osteoarthritis	0.000560185	0.000615809	0.00229461	0.000521064	0.000751925	0.00915371	-0.0068591
2012	443325	Late pregnancy vomiting - not delivered	1.03481e-05	9.73997e-06	0.000191882	1.08529e-05	4.77606e-05	0.00681778	-0.00662589
2012	444082	False labor without delivery	3.16752e-05	3.17593e-05	1.49192e-05	3.25586e-05	7.48586e-05	0.00577207	-0.00575716
2012	432867	Hyperlipidemia	0.00385378	0.00393808	0.00135322	0.00359142	0.00402904	0.00710329	-0.00575006
2012	318800	GERD - Gastro-esophageal reflux disease	0.0029964	0.00330049	0.00542803	0.00278881	0.00340005	0.0110053	-0.00557726
2012	73553	Arthropathy	0.000444715	0.000464353	0.000921314	0.000393101	0.000532776	0.00649323	-0.00557191
2012	442588	OSA - Obstructive sleep apnoea	0.00115141	0.00122591	0.00216216	0.00106333	0.00132749	0.00764488	-0.00548272
2012	437264	Tobacco dependence syndrome	0.00293911	0.00306746	0.00234569	0.00268899	0.00310444	0.00773041	-0.00538473
2012	198212	Spotting per vagina in pregnancy	2.81417e-05	2.18454e-05	0.00125946	3.02871e-05	7.77458e-05	0.00645754	-0.00519809
2012	437827	Pure hypercholesterolaemia	0.00121767	0.00123684	0.000547553	0.00108705	0.00128345	0.00570803	-0.00516048
2012	444239	Postprocedural state finding	0.000923251	0.000945925	0.000742024	0.000862929	0.00104308	0.00583848	-0.00509646
2012	433440	Dysthymia	0.000431969	0.000451691	0.000938449	0.000377074	0.000492634	0.00554282	-0.00460437
2012	72993	Primary localised osteoarthrosis	0.000791376	0.000792103	2.58429e-05	0.000747712	0.000879484	0.00462164	-0.0045958
2012	4324765	Disorder of knee joint	0.00113741	0.00115586	0.000545174	0.00107229	0.00124348	0.0050339	-0.00448872
2012	433822	Complication related to pregnancy	0.000392596	0.000287433	0.00570412	0.000387548	0.000614522	0.0101428	-0.00443864
2012	255848	Pneumonia	0.00200791	0.00199346	0.000323346	0.00185773	0.00206512	0.00468722	-0.00436387
2012	433736	Obesity	0.0019443	0.00212703	0.00405417	0.00182757	0.00219153	0.00812716	-0.00407299
2012	436096	Chronic pain	0.000600315	0.000656404	0.00223827	0.000534693	0.000685937	0.00612401	-0.00388575
2012	443949	Disease type AND/OR category unknown	0.000156609	0.000664579	0.0250758	0.000144873	0.000755056	0.0287749	-0.0036991
2012	319835	Congestive cardiac failure	0.00105601	0.00105442	4.89183e-05	0.000987737	0.001109	0.00374712	-0.00369821
2012	317009	Hyperreactive airway disease	0.00198431	0.00193297	0.00116124	0.00183552	0.00203715	0.00458647	-0.00342523
2012	42872402	Coronary arteriosclerosis in native artery	0.0021211	0.00217431	0.00114927	0.00200425	0.0022141	0.00457431	-0.00342503
2012	432284	Single major depressive episode	0.000578609	0.000554343	0.00101984	0.000499989	0.000603078	0.00439083	-0.00337099
2012	255573	Chronic obstructive lung disease	0.00101108	0.000966518	0.00141795	0.000948238	0.001101	0.00477481	-0.00335686
2012	4297090	Patient evaluation procedure	7.49605e-05	7.12757e-05	0.000430942	6.89031e-05	0.00010387	0.00376228	-0.00333134
2012	313459	Sleep apnea	0.000439289	0.000443725	0.000211179	0.00040042	0.000472875	0.00346816	-0.00325698
2012	4180248	Rehabilitation therapy	0.000609275	0.000535037	0.0031045	0.000576464	0.00073902	0.00634046	-0.00323595
2012	201061	Diaphragmatic hernia	0.000475507	0.000549021	0.00324889	0.000436765	0.000582241	0.00644662	-0.00319773
2012	141499	Septicemia	0.000909243	0.000929715	0.000675428	0.000843243	0.000959074	0.0038603	-0.00318488
2012	318736	Migraine	0.000731559	0.000787581	0.00203347	0.000671994	0.000811722	0.00513197	-0.0030985
2012	434005	Morbid obesity	0.00147839	0.00184068	0.00890084	0.00139548	0.0018796	0.0119737	-0.00307285
2012	441604	Acute appendicitis without peritonitis	0.000689914	0.000721245	0.0011799	0.000635776	0.000746395	0.00420933	-0.00302943
2012	74415	Genitourinary tract infection in pregnancy - not delivered	7.66011e-05	6.2301e-05	0.00171598	7.28152e-05	0.00011768	0.00459725	-0.00288127
2012	321052	Peripheral vascular disease	0.00031814	0.000316932	6.78508e-05	0.000293027	0.000345212	0.00292171	-0.00285386
2012	440922	Diabetic on insulin	0.000332401	0.000423828	0.00470269	0.000299968	0.00044376	0.00745805	-0.00275536
2012	316999	Cardiac arrhythmia	0.00184978	0.00170035	0.00354986	0.00169595	0.00196546	0.00630463	-0.00275477
2012	4029498	Seizure disorder	0.000512356	0.000531315	0.000830156	0.000470964	0.000551734	0.00357277	-0.00274261
2012	4005823	Tobacco user	0.000812703	0.00119791	0.0121555	0.000751624	0.00121857	0.0148853	-0.00272976
2012	80502	Osteoporosis	0.000179451	0.000175493	0.000297099	0.000153454	0.000191773	0.00291681	-0.00261971
2012	321596	Peripheral venous insufficiency	0.000144747	0.000152291	0.000619105	0.000131623	0.000171284	0.00322304	-0.00260393
2012	4110192	Cerebral infarction due to thrombosis of cerebral arteries	0.000648396	0.000636542	0.000467823	0.000601577	0.000678806	0.00305328	-0.00258545
2012	134898	Non-toxic single thyroid nodule	0.000105626	0.000103278	0.000229727	8.92207e-05	0.000116984	0.00273438	-0.00250466
2012	375806	Idiopathic peripheral neuropathy	0.000174403	0.000177233	0.000213415	0.000157619	0.000193582	0.00271413	-0.00250071
2012	72990	Localised osteoarthrosis uncertain if primary OR secondary	0.00155814	0.00169896	0.00349234	0.0014828	0.00171973	0.00592557	-0.00243323
2012	140673	Hypothyroid	0.00208274	0.00205012	0.000718262	0.00195983	0.00210039	0.00312287	-0.00240461
2012	4263370	R.I.N.D. syndrome	0.000198128	0.000238247	0.00271631	0.000176927	0.000251569	0.00510006	-0.00238375
2012	434819	Benzodiazepine poisoning	0.000123672	0.000141577	0.00155487	0.000101966	0.000145647	0.00392596	-0.00237109
2012	314666	Healed coronary	0.000397518	0.000466162	0.00330396	0.000364581	0.000480807	0.00565436	-0.0023504
2012	372309	Mononeuritis	9.66662e-05	0.000101157	0.000451514	8.51824e-05	0.000113053	0.0027996	-0.00234808
2012	4319325	Acquired deformity of trunk	0.000215922	0.0002523	0.00237784	0.00019308	0.000264475	0.00472075	-0.0023429
2012	76161	Impotence of organic origin	4.12661e-05	4.17427e-05	7.39773e-05	3.00347e-05	4.47343e-05	0.00240419	-0.00233021
2012	315296	Preinfarction syndrome	0.000757303	0.00072841	0.00106046	0.000692817	0.000783893	0.00335301	-0.00229255
2012	257004	Acute exacerbation of chronic obstructive airways disease	0.000440929	0.000451239	0.000488231	0.00040938	0.000467136	0.00275946	-0.00227123
2012	319049	Acute respiratory failure	0.00123054	0.00122205	0.000242469	0.00114637	0.00123211	0.00248776	-0.00224529
2012	75860	Costiveness	0.0010449	0.00100005	0.00140341	0.000968934	0.00108562	0.00364261	-0.0022392
2012	76194	Osteoarthrosis involving multiple sites but not designated as generalized	3.06657e-05	3.2455e-05	0.000318508	2.7006e-05	4.19514e-05	0.00254532	-0.00222681
2012	4058741	H/O: penicillin allergy	0.000400925	0.000534098	0.00616061	0.000366726	0.000545438	0.00837019	-0.00220959
2012	197236	Uterine fibroid	0.000967798	0.000950586	0.00055602	0.000914165	0.00099939	0.00275659	-0.00220057
2012	4177213	History of polyp of colon	6.46124e-05	7.65631e-05	0.00142247	5.45167e-05	8.4529e-05	0.00359957	-0.0021771
2012	4066371	Cellulitis and abscess of lower leg	0.000640193	0.000625028	0.000603146	0.000583657	0.000652578	0.00277299	-0.00216985
2012	435783	Schizophrenia	5.18666e-05	5.49612e-05	0.000423442	4.15185e-05	5.97964e-05	0.00256813	-0.00214468
2012	440927	High risk drug monitoring status	0.000142854	0.000215218	0.00540873	0.000124051	0.000223497	0.00754464	-0.00213591
2012	201916	Ureteric stone	0.000416826	0.000413253	0.000175417	0.000379977	0.000426297	0.00230748	-0.00213207
2012	43020432	Atherosclerosis of native arteries of the extremities	0.000194973	0.000193791	8.48209e-05	0.000178315	0.000208957	0.00220224	-0.00211742
2012	376065	Neurologic disorder associated with type II diabetes mellitus	0.000295678	0.000325245	0.00167835	0.000275486	0.000342012	0.00378665	-0.0021083
2012	257581	Exacerbation of asthma	0.000492165	0.000478754	0.00060881	0.000445599	0.0005046	0.00270753	-0.00209872
2012	444406	Acute subendocardial infarction	0.000613313	0.00062628	0.000521001	0.00057394	0.000638072	0.00260597	-0.00208497
2012	201072	Benign prostatic hypertrophy without outflow obstruction	0.0002163	0.000251535	0.00230403	0.00019939	0.000266249	0.0043823	-0.00207827
2012	4161462	Patient post percutaneous transluminal coronary angioplasty	0.000308171	0.000361353	0.00290716	0.000283184	0.000373458	0.00498295	-0.00207579
2012	440417	Pulmonary embolism	0.000502513	0.000504322	8.06276e-05	0.00046945	0.00051667	0.00212712	-0.00204649
2012	4288310	Carotid artery obstruction	0.000392722	0.000387268	0.000276246	0.000369376	0.000415201	0.00231411	-0.00203786
2012	195873	Leukorrhagia	3.01609e-05	1.40186e-05	0.00343459	2.72584e-05	6.39707e-05	0.00543591	-0.00200132
2012	443729	Peripheral circulatory disorder associated with type II diabetes mellitus	7.18056e-05	7.27715e-05	0.000113605	6.52434e-05	8.31724e-05	0.00208136	-0.00196775
2012	4059182	H/O: infectious disease	0.000119634	0.000139908	0.00177981	0.000104364	0.000146308	0.00374679	-0.00196698
2012	4177681	History of venous thromboembolic disease	0.000243559	0.000292582	0.00299458	0.000224377	0.000304478	0.00492659	-0.00193202
2012	439697	Hypertensive renal disease with renal failure	0.000584036	0.000641029	0.00230352	0.000548701	0.000652334	0.00423028	-0.00192675
2012	442918	Mental disorder during pregnancy - baby not yet delivered	2.95299e-05	2.86981e-05	0.000154157	2.90251e-05	4.13601e-05	0.00207931	-0.00192516
2012	440674	Gout	0.00025113	0.000269171	0.00111865	0.000231444	0.000280094	0.00304239	-0.00192373
2012	437246	Vitamin B deficiency	9.93164e-05	9.86867e-05	6.32817e-05	8.59396e-05	0.000105053	0.00195594	-0.00189266
2012	4029985	Pneumococcal vaccination	0.000133642	0.000162623	0.00238134	0.00011812	0.000168988	0.00424597	-0.00186463
2012	438725	Disorder of magnesium metabolism	0.000375686	0.000389842	0.000723714	0.000348428	0.000398365	0.00258476	-0.00186105
2012	436070	Vitamin D deficiency	0.000256809	0.00023442	0.00142877	0.000204816	0.000254352	0.00326964	-0.00184087
2012	4059339	H/O: drug allergy	0.000116227	0.000193304	0.00619617	0.000100326	0.000198487	0.00803136	-0.00183519
2012	192667	Atrophic gastritis	0.000214786	0.000199148	0.00108714	0.00019674	0.000239812	0.00291569	-0.00182855
2012	436670	MD - Metabolic disorders	0.000126196	0.000129855	0.000323357	0.000115722	0.000139838	0.00213357	-0.00181021
2012	192854	Interstitial uterine fibroid	0.000259585	0.000258874	4.41676e-05	0.000246209	0.000276128	0.00185161	-0.00180744
2012	4301129	Umbilical bleeding	3.71017e-05	3.81946e-05	0.000178125	3.3442e-05	4.58822e-05	0.00197537	-0.00179725
2012	437942	Caesarean delivery - delivered	0.000980796	0.00102718	0.00146472	0.000949626	0.00105219	0.00324366	-0.00177894
2012	380094	Carpal tunnel syndrome	4.60616e-05	4.18471e-05	0.000635706	3.30634e-05	4.84216e-05	0.00240616	-0.00177046
2012	196726	Cholelithiasis AND acute cholecystitis without obstruction	0.000400547	0.00039906	7.43411e-05	0.000373414	0.000409461	0.00182231	-0.00174797
2012	443731	Renal disorder associated with type II diabetes mellitus	0.000174277	0.000186764	0.000929468	0.000161152	0.000196852	0.00266851	-0.00173904
2012	4058728	H/O: urinary stone	0.000123798	0.000174032	0.00411681	0.000109286	0.000179459	0.00584065	-0.00172385
2012	256448	Chronic asthmatic bronchitis	0.000155347	0.000169928	0.00114337	0.000144242	0.000180607	0.00285357	-0.0017102
2012	441836	Depressed bipolar I disorder	0.000175286	0.000176502	9.16717e-05	0.000159007	0.000182381	0.00178919	-0.00169752
2012	4179214	Family history of malignant neoplasm of gastrointestinal tract	6.52434e-05	9.17296e-05	0.00298979	5.70407e-05	9.83389e-05	0.00468563	-0.00169584
2012	313217	Atrial fibrillation	0.00120038	0.00117791	0.000651929	0.00113312	0.00121336	0.00234402	-0.00169209
2012	4106361	Abrasion of wrist	5.07308e-05	4.59518e-05	0.000687377	3.41992e-05	4.94999e-05	0.00236525	-0.00167787
2012	4174707	Dietary management surveillance	3.12966e-05	3.7638e-05	0.00108016	2.5744e-05	4.17079e-05	0.00274894	-0.00166878
2012	4273391	Suicidal thoughts	0.00112012	0.00106166	0.00177096	0.000979534	0.00109011	0.00343919	-0.00166822
2012	199075	Neurogenic bladder	8.66967e-05	8.8425e-05	0.000184701	7.98822e-05	9.7017e-05	0.00182202	-0.00163732
2012	4207615	Thrombosis of vein of trunk	6.15837e-05	7.30845e-05	0.00140161	5.64097e-05	8.16418e-05	0.00303713	-0.00163553
2012	141253	Disease of thyroid gland	8.98516e-05	8.44942e-05	0.000573832	7.45819e-05	9.48603e-05	0.00220321	-0.00162938
2012	75576	Colon spasm	0.000273719	0.000295991	0.00131976	0.000255421	0.000304513	0.0029344	-0.00161465
2012	375545	Lens opacity	8.45514e-06	9.49647e-06	0.000347578	5.55263e-06	1.12357e-05	0.00196155	-0.00161397
2012	198464	Incisional hernia	0.000171374	0.000172467	8.33395e-05	0.000161405	0.000183633	0.00169249	-0.00160915
2012	440276	Infection AND/OR inflammatory reaction due to internal prosthetic device, implant AND/OR graft	0.000269555	0.000265727	0.000234006	0.000248102	0.000277972	0.00184198	-0.00160798
2012	4173498	FH: Heart disorder	0.000181975	0.000318114	0.0086106	0.000165317	0.000325037	0.0102018	-0.00159122
2012	434089	Antepartum hemorrhage	9.7802e-05	7.37107e-05	0.00260164	9.50257e-05	0.000140464	0.00418774	-0.00158611
2012	444246	Cirrhosis of liver not due to alcohol	0.00020103	0.00020447	0.000241565	0.00018942	0.000215392	0.00182574	-0.00158417
2012	432308	Mononeuritis of lower limb	4.0509e-05	4.76911e-05	0.00108154	3.43253e-05	5.17262e-05	0.00265287	-0.00157133
2012	443733	Diabetic oculopathy associated with type II diabetes mellitus	4.84593e-05	6.60578e-05	0.00232578	4.21495e-05	7.14844e-05	0.00389187	-0.00156609
2012	4060074	H/O: sulfonamide allergy	0.00015825	0.000236333	0.00555967	0.000143233	0.000241934	0.00711308	-0.00155341
2012	4334644	Decubitus ulcer of lower back	5.24976e-05	5.24567e-05	5.64767e-06	5.03523e-05	6.19879e-05	0.00155257	-0.00154692
2012	4088920	Womb absent	0.000124177	0.000169302	0.00372539	0.000111053	0.000173963	0.00527029	-0.00154489
2012	193782	End stage renal disease	0.00032912	0.000325037	0.000225795	0.000306026	0.000337246	0.00174113	-0.00151533
2012	436665	Manic-depressive psychosis	0.00108718	0.00104075	0.00142417	0.000999852	0.00109449	0.00292619	-0.00150203
2012	136368	Non-toxic multinodular goiter	7.67272e-05	7.4963e-05	0.000202592	6.6884e-05	8.15374e-05	0.00170108	-0.00149849
2012	4148407	Family history: Cardiovascular disease	0.000134273	0.000228924	0.00702446	0.000122915	0.000237064	0.00850924	-0.00148478
2012	377889	Hearing loss	8.02607e-05	8.36594e-05	0.000375422	7.10484e-05	8.75901e-05	0.00185741	-0.00148199
2012	4094448	Pregnancy test negative	7.82416e-06	6.40055e-06	0.000533809	3.65969e-06	8.66161e-06	0.00201523	-0.00148142
2012	439314	Thrombophlebitis of the femoral vein	0.000296561	0.000290077	0.000378638	0.000277631	0.000309487	0.00185954	-0.00148091
2012	195007	Female stress incontinence	0.000160395	0.000191599	0.0023523	0.000150426	0.000200956	0.00381258	-0.00146028
2012	437342	Abnormality of forces of labor	5.77978e-05	4.7378e-05	0.00143691	5.48953e-05	7.85111e-05	0.00289164	-0.00145473
2012	4005743	Female sterility	6.30981e-05	6.43534e-05	0.000157253	5.90598e-05	7.21105e-05	0.00161156	-0.00145431
2012	197607	Polymenorrhagia	0.000638552	0.000623462	0.000600917	0.000598548	0.000649795	0.00205187	-0.00145095
2012	4181475	History of allergy to opiate agonist	9.12398e-05	0.000152917	0.0055826	8.03869e-05	0.000156953	0.00702898	-0.00144639
2012	434123	Primary localized osteoarthrosis of pelvic region	0.000411652	0.000403235	0.00041708	0.000391208	0.000428906	0.00186204	-0.00144496
2012	432741	Abnormal immunology finding	3.89946e-05	3.80902e-05	0.000145676	3.35682e-05	4.34124e-05	0.00158678	-0.0014411
2012	196061	Benign tumour of stomach	6.52434e-05	6.29271e-05	0.000289349	5.90598e-05	7.31193e-05	0.00172949	-0.00144015
2012	376112	Diabetic polyneuropathy	0.000190304	0.000236229	0.00314512	0.000178694	0.000245343	0.00457778	-0.00143266
2012	441840	Clinical finding	0.000220591	0.000123489	0.00740379	0.000186013	0.000327576	0.0088352	-0.00143142
2012	197672	Urinary incontinence	0.000115722	0.000107105	0.000816416	0.000103228	0.000127281	0.00224052	-0.0014241
2012	434247	Poisoning by antirheumatic	2.81417e-05	3.12027e-05	0.000561936	2.18319e-05	3.21419e-05	0.00198466	-0.00142273
2012	437247	Anaemia of chronic disease	0.000154085	0.000180329	0.00202966	0.000143737	0.00018819	0.00345087	-0.0014212
2012	4141760	Hormone replacement therapy	1.61531e-05	1.70102e-05	0.000210473	1.18624e-05	1.81233e-05	0.00161694	-0.00140647
2012	440270	Poisoning by antidepressant drug	6.09527e-05	6.60578e-05	0.000640641	5.24976e-05	6.82841e-05	0.00203149	-0.00139085
2012	136760	Transient hypertension of pregnancy - not delivered	0.000126827	8.8425e-05	0.00370187	0.000149038	0.000217758	0.00507491	-0.00137305
2012	194092	Uterine prolapse without vaginal wall prolapse	7.68534e-05	8.49812e-05	0.000903583	7.43295e-05	9.52778e-05	0.00227488	-0.0013713
2012	198202	Cystocele	0.000108907	0.000118062	0.000859442	0.000104238	0.000128185	0.00222152	-0.00136208
2012	4060985	BMI 30+ - obesity	0.000345777	0.000581441	0.0109477	0.000326469	0.000589407	0.0122901	-0.00134242
2012	4179242	History of malignant neoplasm of skin	5.40119e-05	6.90494e-05	0.00191709	4.5683e-05	7.05104e-05	0.00325738	-0.00134029
2012	4024763	Homicidal thoughts	5.26238e-05	5.14131e-05	0.000167865	4.25281e-05	5.28393e-05	0.00149326	-0.0013254
2012	443524	Mixed incontinence	2.47344e-05	2.51152e-05	7.62675e-05	2.057e-05	2.74111e-05	0.00139672	-0.00132046
2012	193253	Nephritis	9.08612e-05	0.000104183	0.00134905	8.39204e-05	0.000110201	0.00266766	-0.00131861
2012	440788	Hyperemesis gravidarum with metabolic disturbance - not delivered	2.49868e-05	2.41064e-05	0.000177704	2.35987e-05	3.14462e-05	0.00149587	-0.00131817
2012	4058742	H/O: analgesic allergy	6.24671e-05	9.80954e-05	0.00397655	5.48953e-05	0.000101574	0.00527761	-0.00130106
2012	432878	Drug abuse using speed	3.97518e-05	4.41429e-05	0.000678007	3.35682e-05	4.59518e-05	0.00196396	-0.00128595
2012	374919	Disseminated sclerosis	0.000165822	0.000171736	0.000455319	0.000154716	0.000177093	0.00173744	-0.00128212
2012	4027371	Bone AND/OR joint disorder in mother complicating pregnancy, childbirth AND/OR puerperium	5.02261e-05	4.33429e-05	0.00100635	5.06046e-05	6.82146e-05	0.00228477	-0.00127841
2012	440083	Acute stress disorder	3.89946e-05	3.63162e-05	0.000436493	3.218e-05	4.26471e-05	0.00171128	-0.00127479
2012	321080	Hypertension complicating pregnancy, childbirth and the puerperium	5.93122e-05	3.80902e-05	0.00304107	6.75149e-05	0.000107905	0.0043129	-0.00127183
2012	195321	Postmenopausal bleeding	6.70101e-05	6.77971e-05	9.586e-05	6.12051e-05	7.21801e-05	0.00134394	-0.00124808
2012	4060084	H/O: radiation exposure	6.73887e-05	7.96938e-05	0.00143494	5.94384e-05	8.19897e-05	0.00268185	-0.0012469
2012	198964	Chronic type C viral hepatitis	0.00010815	0.000109053	8.6632e-05	9.96949e-05	0.000113401	0.0013279	-0.00124127
2012	73754	Restless legs	9.54043e-05	0.000121437	0.00250023	8.60658e-05	0.000124393	0.00373651	-0.00123628
2012	4065997	Cellulitis of face	0.00016355	0.000162727	6.44532e-05	0.000151814	0.000168223	0.00129729	-0.00123284
2012	77025	Diverticulitis of colon	0.000622778	0.000619671	0.000124708	0.000596024	0.00062955	0.00135473	-0.00123002
2012	312940	Acute-on-chronic respiratory failure	0.000178568	0.000181407	0.00021166	0.000166705	0.00018572	0.00143259	-0.00122093
2012	200447	Gastrointestinal complication	0.000339972	0.00037972	0.00209569	0.000321295	0.000383268	0.0033024	-0.00120672
2012	139906	Intervertebral disc disorder of cervical region with myelopathy	0.000127458	0.000131246	0.000333079	0.000118877	0.000136255	0.00153876	-0.00120568
2012	200962	Primary malignant neoplasm of prostate	0.000253907	0.000263153	0.000575141	0.000239773	0.000268127	0.00177954	-0.00120439
2012	443344	Barrett esophagus	8.21537e-05	8.52247e-05	0.000335712	7.57177e-05	8.96773e-05	0.00153513	-0.00119942
2012	440002	Poisoning by sedative AND/OR hypnotic	5.11094e-05	4.92216e-05	0.000266543	4.26543e-05	5.27698e-05	0.00146448	-0.00119793
2012	439928	Gangrenous disorder	8.22799e-05	8.11548e-05	0.000124464	7.55915e-05	8.74858e-05	0.00131727	-0.00119281
2012	440360	Pure hyperglyceridemia	0.000120896	0.000131037	0.000903649	0.000111431	0.000134655	0.00209379	-0.00119014
2012	199074	Acute pancreatitis	0.000666063	0.00065703	0.000351308	0.000623409	0.000662353	0.00153642	-0.00118512
2012	198678	Intestinal infectious disease	0.000168977	0.000183424	0.00108852	0.000162667	0.000192956	0.00227166	-0.00118313
2012	135215	Hashimoto thyroiditis	5.77978e-05	5.99008e-05	0.000274142	5.26238e-05	6.37272e-05	0.00145579	-0.00118165
2012	4051114	FH: Diabetes mellitus	9.50257e-05	0.000185859	0.00766534	8.70753e-05	0.00019139	0.00884119	-0.00117584
2012	444097	Thrombophlebitis of lower extremities	2.58702e-05	2.9533e-05	0.000695925	2.43559e-05	3.45073e-05	0.00187123	-0.00117531
2012	75614	Acrodermatitis continua	8.22799e-05	8.36594e-05	0.000151452	7.44557e-05	8.63379e-05	0.00132523	-0.00117378
2012	435788	Disorder of phosphorus metabolism	0.000175286	0.000187042	0.000873479	0.000161783	0.000188851	0.00204444	-0.00117096
2012	194286	Malignant neoplasm of corpus uteri, excluding isthmus	8.05131e-05	9.25297e-05	0.00129192	7.2689e-05	9.5243e-05	0.00246145	-0.00116952
2012	4059907	H/O: pulmonary embolus	8.50562e-05	0.000107453	0.00228292	7.82416e-05	0.000111801	0.0034429	-0.00115997
2012	133424	Primary malignant neoplasm of thyroid gland	9.0104e-05	9.30863e-05	0.000311618	8.31633e-05	9.71214e-05	0.00147022	-0.0011586
2012	201069	Peptic ulcer without hemorrhage, without perforation AND without obstruction	7.1427e-05	7.36063e-05	0.000255927	6.57482e-05	7.7398e-05	0.00137708	-0.00112115
2012	376683	Non proliferative diabetic retinopathy	2.46082e-05	4.50126e-05	0.0034584	2.06962e-05	4.7378e-05	0.00457349	-0.00111509
2012	436940	Insulin resistance syndrome	7.02912e-05	7.79893e-05	0.000894068	6.29719e-05	7.98677e-05	0.00199934	-0.00110527
2012	432285	Recurrent major depressive episodes	0.000367736	0.000351961	0.000831733	0.000341487	0.000378189	0.00193516	-0.00110343
2012	193518	Intestinal obstruction	0.000728783	0.000710774	0.000671485	0.000686255	0.000733176	0.00176191	-0.00109043
2012	4059352	H/O: chemotherapy	6.51172e-05	7.75719e-05	0.00147458	5.83026e-05	7.95547e-05	0.00255986	-0.00108528
2012	435534	Nondependent alcohol abuse, continuous	0.0001161	0.000113436	0.000248741	0.000103986	0.000118028	0.00133283	-0.00108409
2012	439770	Ketoacidosis in type I diabetes mellitus	0.000224629	0.000225515	5.90577e-05	0.000212136	0.00022882	0.00112374	-0.00106468
2012	193688	Clostridium difficile infection	0.000237627	0.00023682	5.24001e-05	0.000223241	0.00024016	0.00111162	-0.00105922
2012	137820	Postoperative hypothyroidism	7.82416e-05	8.5016e-05	0.000749837	7.11746e-05	8.68596e-05	0.00176458	-0.00101474
2012	199876	Prolapse of female genital organs	5.02261e-05	4.99521e-05	3.8708e-05	4.77021e-05	5.52395e-05	0.00105063	-0.00101193
2012	434697	Maternal tobacco abuse	0.000167336	0.000170206	0.000220926	0.000162919	0.000179007	0.00123048	-0.00100955
2012	437541	Glaucoma	5.59049e-05	7.5276e-05	0.00239194	5.04785e-05	7.76762e-05	0.00339778	-0.00100585
2012	439976	Poisoning by aromatic analgesic	7.44557e-05	7.27715e-05	0.00019631	6.47386e-05	7.47542e-05	0.00119931	-0.001003
2012	73673	Disorder of prosthetic joint	8.12703e-05	7.76762e-05	0.000403175	7.25628e-05	8.5016e-05	0.00140302	-0.000999849
2012	4059910	H/O: pneumonia	3.218e-05	3.7151e-05	0.000844312	2.83941e-05	3.9099e-05	0.00184278	-0.000998473
2012	439005	Chronic alcoholism in remission	4.78283e-05	5.43003e-05	0.000905711	4.25281e-05	5.58657e-05	0.0019016	-0.000995888
2012	257628	Systemic lupus erythematosus	0.000171248	0.000169545	0.000130485	0.000159891	0.000174415	0.00112352	-0.000993034
2012	4096347	Gouty arthropathy	3.52087e-05	3.46812e-05	8.92323e-05	3.09181e-05	3.7151e-05	0.00106842	-0.000979188
2012	321314	Abdominal aortic aneurysm without rupture	7.48343e-05	7.44064e-05	4.95388e-05	7.00389e-05	7.88937e-05	0.00102617	-0.000976631
2012	73546	Disorder of breast associated with childbirth	1.89294e-06	1.07835e-06	0.000668314	2.01914e-06	5.11348e-06	0.00163855	-0.000970237
2012	4171594	Family history of cancer	4.00042e-05	6.95712e-05	0.00399465	3.58397e-05	7.2354e-05	0.00496467	-0.00097002
2012	432597	Schizoaffective schizophrenia	8.77063e-05	0.000100704	0.00133924	8.22799e-05	0.0001046	0.00230917	-0.000969929
2012	30753	Esophagitis	0.000218824	0.000208505	0.000706037	0.000200021	0.000224228	0.00166224	-0.000956202
2012	4103471	Observation of body mass index	0.000163045	0.000179528	0.00125954	0.000154716	0.000183529	0.00221572	-0.000956177
2012	438130	Opioid abuse	8.77063e-05	7.79197e-05	0.00107547	6.46124e-05	8.19549e-05	0.00202592	-0.00095045
2012	76153	Low compliance bladder	1.96866e-05	2.10801e-05	0.00030865	1.71627e-05	2.27846e-05	0.00125794	-0.000949286
2012	433083	Opiate and narcotic poisoning	4.93427e-05	4.79693e-05	0.00019689	4.24019e-05	5.01956e-05	0.00114543	-0.000948544
2012	197494	Viral hepatitis C	0.00013137	0.000129994	0.000120411	0.000122158	0.000134203	0.00106395	-0.000943544
2012	261236	Primary malignant neoplasm of upper lobe, bronchus or lung	6.86507e-05	7.05452e-05	0.000227096	6.42338e-05	7.39542e-05	0.00116944	-0.00094234
2012	443211	Benign prostatic hypertrophy with outflow obstruction	8.80849e-05	8.4529e-05	0.000382777	7.83678e-05	9.04773e-05	0.001318	-0.000935227
2012	4182210	Dementia	2.33463e-05	2.47673e-05	0.000289733	2.1201e-05	2.71676e-05	0.00121329	-0.00092356
2012	40479576	Chronic diastolic heart failure	0.000106005	0.000108148	0.000207173	0.000100074	0.000111662	0.00112631	-0.000919139
2012	198985	Primary malignant neoplasm of kidney	0.000134651	0.000133785	7.47438e-05	0.000126953	0.000138308	0.000985972	-0.000911229
2012	433942	Accident whilst engaged in household activity	9.76758e-05	8.14331e-05	0.00171646	6.52434e-05	8.82511e-05	0.00262638	-0.000909918
2012	443587	Diastolic heart failure	0.000137428	0.000137125	2.58428e-05	0.000130739	0.000141612	0.000931812	-0.000905969
2012	377001	Unruptured cerebral aneurysm	8.63182e-05	8.63031e-05	1.62424e-06	8.12703e-05	8.96425e-05	0.0009057	-0.000904076
2012	319034	Hypertensive heart disease without congestive heart failure	0.000121779	0.000118862	0.000265935	0.000114586	0.000127454	0.00116982	-0.000903887
2012	381270	Parkinson's disease	4.35377e-05	4.32733e-05	4.01302e-05	4.0509e-05	4.67171e-05	0.00094007	-0.00089994
2012	4115044	Acute infective exacerbation of chronic obstructive airways disease	0.000119129	0.000120463	0.000121831	0.000110926	0.000121889	0.0010161	-0.000894272
2012	4120275	Hypotension due to drugs	0.000103733	0.000120393	0.00157384	9.59091e-05	0.000121645	0.00246774	-0.000893896
2012	201341	Incisional hernia with obstruction but no gangrene	8.30371e-05	9.14513e-05	0.000900881	7.7232e-05	9.37472e-05	0.00178626	-0.000885378
2012	376063	Benign neoplasm of cerebral meninges	5.02261e-05	5.00217e-05	2.88676e-05	4.49258e-05	5.12392e-05	0.000910495	-0.000881627
2012	435171	Allergic state	0.000121905	0.000101817	0.00189942	9.22494e-05	0.00012095	0.00277991	-0.000880485
2012	437525	Overweight	8.97255e-05	9.75388e-05	0.000807506	8.41728e-05	0.000100322	0.00168145	-0.000873947
2012	438887	Closed fracture shaft of femur	6.94079e-05	6.87016e-05	8.50001e-05	6.41076e-05	7.20062e-05	0.000957472	-0.000872472
2012	195501	Polycystic ovaries	9.35113e-05	9.60082e-05	0.000256514	8.80849e-05	9.88955e-05	0.00111811	-0.000861597
2012	4180749	History of malignant neoplasm of prostate	5.23714e-05	5.99704e-05	0.00101394	4.78283e-05	6.16749e-05	0.00187135	-0.00085741
2012	197230	Malignant neoplasm of uterus	2.72584e-05	2.70284e-05	4.41386e-05	2.56178e-05	3.02287e-05	0.000872581	-0.000828443
2012	377550	Compression of brain	8.05131e-05	8.2581e-05	0.000229001	7.43295e-05	8.37289e-05	0.00105736	-0.000828361
2012	317309	Peripheral arterial occlusive disease	1.03481e-05	1.3636e-05	0.000949448	9.46471e-06	1.57579e-05	0.00177212	-0.000822668
2012	192683	Uterovaginal prolapse	8.10179e-05	9.04426e-05	0.00101793	7.83678e-05	9.54865e-05	0.00183616	-0.000818237
2012	432453	General clinical state finding	0.000191566	0.000144743	0.00361111	0.000176422	0.00024016	0.00441679	-0.000805674
2012	378419	AD - Alzheimer's disease	8.83373e-06	8.83554e-06	6.09729e-07	8.20275e-06	1.06792e-05	0.000805972	-0.000805362
2012	438688	Sarcoidosis	7.29414e-05	7.40585e-05	0.000130314	6.78935e-05	7.5763e-05	0.000928572	-0.000798258
2012	4233565	Severe protein-calorie malnutrition (Gomez: less than 60% of standard weight)	0.000114712	0.000122828	0.000744725	0.000107519	0.000124115	0.0015422	-0.000797472
2012	80593	Urinary complication	4.54306e-05	4.8352e-05	0.00042663	4.13923e-05	4.9639e-05	0.00122239	-0.000795762
2012	194611	CIN 3 - Cervical intraepithelial neoplasia grade 3	2.17057e-05	2.19497e-05	5.22215e-05	1.94342e-05	2.33411e-05	0.000844809	-0.000792588
2012	432590	Delusional disorder	5.00999e-05	4.19166e-05	0.00120647	3.36944e-05	4.62996e-05	0.00199318	-0.000786713
2012	443788	Peritoneal adhesions with obstruction	0.000203807	0.000204157	2.45024e-05	0.000194468	0.000205896	0.000807774	-0.000783272
2012	373503	Intermittent cerebral ischaemia	0.000512356	0.000483102	0.00131158	0.000475128	0.000521888	0.00209481	-0.000783231
2012	4144292	History of - peptic ulcer	4.18971e-05	6.11183e-05	0.00267828	3.81112e-05	6.25793e-05	0.00344851	-0.000770235
2012	194683	Obstructed umbilical hernia	4.49258e-05	4.51865e-05	3.88346e-05	4.15185e-05	4.68562e-05	0.000802994	-0.00076416
2012	4325851	History of malignant neoplasm of thyroid	3.71017e-05	3.9586e-05	0.000401211	3.38206e-05	4.09426e-05	0.00116489	-0.000763683
2012	4324200	History of allergy to latex	4.13923e-05	5.55874e-05	0.00203855	3.7985e-05	5.73267e-05	0.00280186	-0.000763301
2012	433450	Paranoid schizophrenia	3.87422e-05	4.33081e-05	0.000712863	3.54611e-05	4.47691e-05	0.00146963	-0.00075677
2012	133727	Thyrotoxicosis without goiter OR other cause	8.6192e-05	8.27202e-05	0.000377797	7.76106e-05	8.78336e-05	0.00112405	-0.000746254
2012	196463	Alcoholic cirrhosis	0.000103228	0.000105783	0.000249902	9.88116e-05	0.000108914	0.000991302	-0.0007414
2012	4092879	Absent kidney	3.91208e-05	3.92034e-05	1.31941e-05	3.58397e-05	4.04904e-05	0.00075283	-0.000739636
2012	440320	Infection due to Escherichia coli	0.000225765	0.000252822	0.0017493	0.000216805	0.000255013	0.00248792	-0.000738622
2012	192367	Dysplasia of cervix	2.92775e-05	2.8872e-05	7.51958e-05	2.80155e-05	3.24202e-05	0.000801281	-0.000726085
2012	40480602	Acute on chronic systolic heart failure	0.000140835	0.000144082	0.000272068	0.000133263	0.000145021	0.000996864	-0.000724796
2012	443906	Mixed bipolar I disorder	7.40771e-05	7.95199e-05	0.000621095	7.2058e-05	8.39376e-05	0.00134518	-0.000724082
2012	4147164	Hematologic malignancy	2.87727e-05	2.82807e-05	9.21235e-05	2.5744e-05	3.00548e-05	0.000816133	-0.00072401
2012	443622	Aneurysm of thoracic aorta	6.25933e-05	6.12574e-05	0.00016976	5.65359e-05	6.34489e-05	0.000892556	-0.000722796
2012	198191	Acquired hypertrophic pyloric stenosis	3.52087e-05	3.74989e-05	0.000379837	3.26848e-05	3.92729e-05	0.00109837	-0.000718529
2012	4230975	Acquired deformity of the abdomen	6.95341e-05	7.23193e-05	0.000330723	6.48648e-05	7.35368e-05	0.0010425	-0.000711776
2012	134116	Dermatitis due to drug AND/OR medicine taken internally	7.10484e-05	7.69457e-05	0.000685588	6.6253e-05	7.80589e-05	0.00138989	-0.000704298
2012	201642	Retained portions of placenta AND/OR membranes without hemorrhage	3.83636e-05	4.0073e-05	0.000272963	3.62183e-05	4.23341e-05	0.000975879	-0.000702916
2012	441276	Nondependent alcohol abuse in remission	2.32201e-05	3.48552e-05	0.00215921	2.04438e-05	3.55857e-05	0.00286084	-0.000701627
2012	4190634	History of malignant neoplasm of kidney	2.61226e-05	3.08548e-05	0.000886615	2.35987e-05	3.1968e-05	0.00158782	-0.000701209
2012	314962	Raynaud disease	3.54611e-05	4.08731e-05	0.000876029	3.2811e-05	4.24732e-05	0.00157488	-0.000698854
2012	79240	Dislocation of joint prosthesis	3.41992e-05	3.40551e-05	2.46592e-05	3.05395e-05	3.46465e-05	0.000719397	-0.000694738
2012	312349	Venous varices	3.45777e-05	3.98991e-05	0.000872034	3.26848e-05	4.22645e-05	0.00156492	-0.000692883
2012	40481763	Acute exacerbation of chronic asthmatic bronchitis	0.000124051	0.000137473	0.00117382	0.00011812	0.000139212	0.00185961	-0.000685791
2012	314378	Hypertensive heart disease with congestive heart failure	2.83941e-05	3.0333e-05	0.000357816	2.65012e-05	3.21419e-05	0.00104171	-0.000683893
2012	4324191	History of malignant neoplasm of ovary	2.6375e-05	2.62283e-05	2.85957e-05	2.42297e-05	2.78285e-05	0.000705402	-0.000676806
2012	440785	Vomiting of pregnancy	1.43864e-05	9.32254e-06	0.00147075	1.36292e-05	2.27846e-05	0.00214567	-0.000674916
2012	442913	Drug dependence during pregnancy - baby not yet delivered	4.16447e-06	3.89599e-06	0.000133739	3.78588e-06	5.53091e-06	0.000808509	-0.00067477
2012	372892	Metabolic encephalopathy	0.000107519	0.000107487	3.04895e-06	0.000102597	0.000109575	0.000677444	-0.000674395
2012	197332	Incomplete uterovaginal prolapse	5.06046e-05	5.44395e-05	0.000529157	4.90903e-05	5.78832e-05	0.00120233	-0.00067317
2012	40481042	Acute diastolic heart failure	9.23756e-05	9.35385e-05	0.000120621	8.78325e-05	9.53473e-05	0.000785261	-0.000664641
2012	440989	Intermittent explosive disorder	2.34725e-05	2.58109e-05	0.00047108	2.17057e-05	2.73067e-05	0.00113144	-0.000660355
2012	135772	Goiter	6.13313e-05	5.53787e-05	0.000779263	5.30024e-05	6.39707e-05	0.00143425	-0.000654989
2012	442752	Myalgia	0.000462004	0.000412662	0.00235999	0.000389441	0.000451169	0.00301156	-0.000651565
2012	199067	Inflammatory disease of female pelvic organs AND/OR tissues	4.10137e-05	3.92034e-05	0.000285864	3.67231e-05	4.26124e-05	0.000935088	-0.000649224
2012	138676	Gram negative septicemia	7.52129e-05	7.54847e-05	3.1319e-05	7.06698e-05	7.64935e-05	0.000678937	-0.000647618
2012	438731	Fat pad	2.057e-05	2.53587e-05	0.000999306	1.91818e-05	2.7098e-05	0.00164566	-0.000646352
2012	442750	Calculus of bile duct with acute cholecystitis without obstruction	3.00347e-05	2.94634e-05	0.000104741	2.72584e-05	3.12375e-05	0.000735773	-0.000631032
2012	192673	Vascular insufficiency of intestine	8.63182e-05	8.49464e-05	0.000148241	8.08917e-05	8.80076e-05	0.000774365	-0.000626124
2012	439703	Active infantile autism	5.28762e-05	5.11e-05	0.000246341	4.6945e-05	5.30828e-05	0.000867926	-0.000621585
2012	40481043	Acute on chronic diastolic heart failure	8.24061e-05	8.72075e-05	0.000521402	7.71058e-05	8.74162e-05	0.00113683	-0.000615427
2012	135601	Pre-eclampsia or eclampsia with pre-existing hypertension - delivered	7.15532e-05	7.1867e-05	3.70619e-05	6.6884e-05	7.22845e-05	0.000647434	-0.000610372
2012	199886	Simple endometrial hyperplasia	1.2241e-05	1.26272e-05	0.000109509	1.17362e-05	1.43317e-05	0.000718908	-0.0006094
2012	195498	Benign tumour of kidney	1.9939e-05	2.09061e-05	0.000214016	1.85508e-05	2.22628e-05	0.000821711	-0.000607696
2012	435933	Closed fracture of lumbar vertebra without spinal cord injury	0.000112567	0.00010707	0.000524569	0.00010285	0.000114584	0.00112543	-0.00060086
2012	198199	Pyelonephritis	0.000344642	0.000325593	0.00104072	0.000310695	0.000340064	0.00162842	-0.0005877
2012	76240	Closed fracture of pubis	5.06046e-05	4.89433e-05	0.000235484	4.65664e-05	5.23175e-05	0.000817935	-0.000582451
2012	443392	Malignant neoplastic disease	3.02871e-05	2.77589e-05	0.000469289	2.66274e-05	3.2281e-05	0.00104175	-0.000572456
2012	443597	Chronic kidney disease stage 3	0.000286591	0.000275328	0.000672062	0.000266905	0.000287538	0.00123939	-0.000567327
2012	4160859	Methicillin resistant staphylococcus aureus carrier	2.27153e-05	2.32368e-05	0.000108793	2.13271e-05	2.45586e-05	0.000674657	-0.000565864
2012	136743	Pre-eclampsia or eclampsia with pre-existing hypertension - not delivered	1.9308e-05	1.7845e-05	0.000339442	2.00652e-05	2.43151e-05	0.000902211	-0.000562769
2012	436635	Primary malignant neoplasm of sigmoid colon	5.90598e-05	5.78137e-05	0.000163017	5.54001e-05	6.09096e-05	0.000722487	-0.00055947
2012	443782	Tremor	3.64707e-05	3.5203e-05	0.000211761	3.31896e-05	3.77772e-05	0.000770156	-0.000558395
2012	255302	Spontaneous pneumothorax	6.04479e-05	7.41281e-05	0.00166777	5.81764e-05	7.6424e-05	0.00222439	-0.000556617
2012	433403	Viral meningitis	8.82111e-05	8.80076e-05	2.16846e-05	8.4299e-05	8.96773e-05	0.000576674	-0.000554989
2012	433885	Closed supracondylar fracture of humerus	2.61226e-05	2.66806e-05	0.00010859	2.39773e-05	2.72719e-05	0.000650857	-0.000542267
2012	199839	External haemorrhoids without complication	3.38206e-05	3.19332e-05	0.000329172	3.00347e-05	3.49595e-05	0.000863928	-0.000534756
2012	316998	Left bundle branch block	8.06393e-05	7.79893e-05	0.000297571	7.54653e-05	8.27897e-05	0.000823432	-0.00052586
2012	194411	Unilateral simple inguinal hernia	7.02912e-05	6.39359e-05	0.000775795	6.23409e-05	7.30498e-05	0.0013016	-0.000525809
2012	4178782	History of malignant neoplasm of cervix	3.00347e-05	3.29767e-05	0.000524161	2.77631e-05	3.35681e-05	0.00104829	-0.000524124
2012	135178	Streptococcal septicaemia	5.80502e-05	5.83702e-05	4.19447e-05	5.42643e-05	5.85094e-05	0.000565334	-0.000523389
2012	40481762	Hemiplegia as late effect of cerebrovascular disease	0.000109286	0.000104844	0.000429323	0.000105121	0.000115071	0.000948274	-0.000518951
2012	40492322	Infection due to Streptococcus group D	6.13313e-05	6.90842e-05	0.000960124	5.86812e-05	7.05452e-05	0.00147599	-0.000515869
2012	4051568	Family history of mental disorder	5.3381e-05	6.40403e-05	0.00139118	5.03523e-05	6.48056e-05	0.0019048	-0.000513613
2012	438879	Closed bimalleolar fracture	6.5622e-05	6.03878e-05	0.000659442	5.76716e-05	6.69275e-05	0.0011727	-0.000513261
2012	377091	Fits - convulsions	0.000795414	0.00073989	0.0020048	0.0007332	0.000802886	0.0025155	-0.000510709
2012	373764	Toxic encephalopathy	8.50562e-05	8.75901e-05	0.000272742	8.16489e-05	8.88772e-05	0.000782843	-0.000510101
2012	433919	Heroin poisoning	1.08529e-05	1.14097e-05	0.000166892	9.7171e-06	1.19315e-05	0.000673055	-0.000506163
2012	75863	Chronic interstitial cystitis	2.057e-05	2.1254e-05	0.000149583	1.90556e-05	2.20193e-05	0.000653974	-0.000504391
2012	194395	Bleeding diverticulosis	4.30329e-05	4.36559e-05	9.4637e-05	4.08875e-05	4.48038e-05	0.000598318	-0.000503681
2012	440693	Continuous opioid dependence	0.000196235	0.000184503	0.000850398	0.000176296	0.000194625	0.00134606	-0.000495658
2012	4326683	Bariatric operative procedure	2.28415e-05	3.0507e-05	0.00148422	2.13271e-05	3.1481e-05	0.00197606	-0.000491838
2012	440704	Chronic pain syndrome	0.000225891	0.000207809	0.00122804	0.000199895	0.000224958	0.00171984	-0.000491803
2012	443431	Disorder of menstruation	0.000219076	0.000199008	0.00138814	0.000197749	0.000225063	0.00187873	-0.000490586
2012	199062	Acute gastric ulcer without hemorrhage, without perforation AND without obstruction	1.90556e-05	1.93756e-05	7.29919e-05	1.79199e-05	2.03844e-05	0.000563153	-0.000490161
2012	199063	Hernia, with obstruction	3.3442e-05	3.06809e-05	0.000487634	2.82679e-05	3.37072e-05	0.00097714	-0.000489505
2012	192273	Benign tumour of adrenal gland	3.02871e-05	2.95678e-05	0.000131489	2.7637e-05	3.0994e-05	0.000620028	-0.000488538
2012	437832	Malnutrition of mild degree (Gomez: 75% to less than 90% of standard weight)	3.54611e-05	3.49943e-05	7.865e-05	3.3442e-05	3.67684e-05	0.000561431	-0.000482781
2012	195599	Post-hysterectomy vaginal vault prolapse	4.01304e-05	4.08731e-05	0.000116705	3.89946e-05	4.28211e-05	0.000598278	-0.000481574
2012	74725	Displacement of cervical intervertebral disc without myelopathy	0.000419981	0.000391547	0.00141186	0.0003772	0.000414818	0.00189073	-0.000478873
2012	199764	Benign ovarian tumour	0.000149416	0.000142482	0.000574039	0.000140835	0.000153439	0.00103918	-0.000465146
2012	4163175	Diagnostic dye allergy	1.90556e-05	2.6611e-05	0.00158116	1.77937e-05	2.75154e-05	0.00204255	-0.000461386
2012	40482679	Maintenance of gastric band	2.5744e-05	4.14644e-05	0.00271191	2.42297e-05	4.25428e-05	0.00316947	-0.000457562
2012	195591	Urethral overactivity	1.33768e-05	1.37751e-05	0.000108102	1.21148e-05	1.41577e-05	0.000563658	-0.000455556
2012	74114	Cellulitis and abscess of foot excluding toe	0.000241161	0.000229411	0.000766097	0.000223872	0.000242525	0.00122164	-0.00045554
2012	377604	Hepatic coma	8.20275e-05	8.10852e-05	0.000104342	7.81154e-05	8.31376e-05	0.000559333	-0.00045499
2012	435935	Body substance analysis finding	3.82374e-05	3.5203e-05	0.000500759	3.64707e-05	4.24732e-05	0.00095543	-0.000454671
2012	197911	Hernia of anterior abdominal wall without obstruction AND without gangrene	0.000178441	0.000160501	0.00137824	0.000163045	0.000187286	0.00183169	-0.000453443
2012	79127	Congenital spondylolisthesis	0.000161783	0.000152639	0.000729357	0.000149795	0.000164605	0.00118136	-0.000452001
2012	434911	Recurrent major depressive episodes, severe, with psychosis	0.000130992	0.000127107	0.000342014	0.000125944	0.000134968	0.000790157	-0.000448144
2012	4179084	History of malignant neoplasm of uterine body	1.98128e-05	2.59153e-05	0.00127625	1.85508e-05	2.67501e-05	0.00172283	-0.000446584
2012	443601	Chronic kidney disease stage 2	5.99432e-05	5.75006e-05	0.000318757	5.47691e-05	6.05617e-05	0.000762831	-0.000444074
2012	381549	Migraine with aura	7.58439e-05	7.12409e-05	0.000536767	6.71363e-05	7.54152e-05	0.000980649	-0.000443882
2012	439858	Gastrojejunal ulcer without hemorrhage, without perforation AND without obstruction	1.40078e-05	1.70102e-05	0.000762392	1.29982e-05	1.76711e-05	0.0011933	-0.000430912
2012	196735	Acute pyelonephritis without medullary necrosis	0.000243937	0.000225306	0.00121646	0.000210874	0.000235429	0.00164396	-0.0004275
2012	200775	Endometrial hyperplasia	2.96561e-05	2.79328e-05	0.000321145	2.72584e-05	3.1307e-05	0.000748193	-0.000427047
2012	314059	Right bundle branch block	0.000158881	0.000147421	0.000926065	0.000147145	0.000164014	0.00135256	-0.000426498
2012	438815	Disorder of amniotic cavity AND/OR membrane	2.73846e-05	2.28541e-05	0.000903941	2.73846e-05	3.47856e-05	0.00132747	-0.000423525
2012	137488	E. coli septicemia	7.64749e-05	7.88242e-05	0.000266617	7.28152e-05	7.88242e-05	0.000690124	-0.000423508
2012	198471	Complex endometrial hyperplasia	1.14838e-05	1.23141e-05	0.00024069	1.08529e-05	1.3149e-05	0.000662802	-0.000422112
2012	138717	Thyrotoxicosis with diffuse goitre	5.28762e-05	5.2074e-05	0.000110735	5.0857e-05	5.47177e-05	0.000531389	-0.000420654
2012	79833	Meniere's disease	1.45126e-05	1.69406e-05	0.000612267	1.33768e-05	1.74276e-05	0.00103217	-0.000419906
2012	439050	Congenital maxillary hypoplasia	1.70365e-05	1.94451e-05	0.000563974	1.59007e-05	2.00713e-05	0.000983406	-0.000419431
2012	80802	Secondary localized osteoarthrosis	1.74151e-05	1.6384e-05	0.000250811	1.57745e-05	1.85407e-05	0.000667821	-0.00041701
2012	377821	Neurological disorder associated with type I diabetes mellitus	6.32243e-05	5.9866e-05	0.000428085	5.84288e-05	6.50491e-05	0.000842575	-0.000414491
2012	193528	Third degree uterine prolapse	2.46082e-05	2.63327e-05	0.000341694	2.38511e-05	2.76893e-05	0.000756104	-0.00041441
2012	199064	Chronic vascular insufficiency of intestine	1.70365e-05	1.69406e-05	2.32653e-05	1.61531e-05	1.79494e-05	0.000435006	-0.000411741
2012	80809	Rheumatoid arthritis	0.000291513	0.000278354	0.000779657	0.000270691	0.000290634	0.00119058	-0.000410923
2012	436953	Continuous chronic alcoholism	0.000318898	0.000304339	0.000824843	0.000290756	0.000312166	0.0012333	-0.000408455
2012	4239721	Seafood allergy	2.22105e-05	2.30281e-05	0.000171901	2.08224e-05	2.35498e-05	0.000579065	-0.000407164
2012	444122	Calculus of bile duct with obstruction	4.77021e-05	4.58474e-05	0.000271196	4.36639e-05	4.82476e-05	0.00067618	-0.000404984
2012	194475	Singultus	1.65317e-05	1.65579e-05	6.45377e-06	1.55221e-05	1.71841e-05	0.000410983	-0.00040453
2012	4213085	Family history of prostate cancer	1.43864e-05	1.79842e-05	0.000894294	1.32506e-05	1.84016e-05	0.00129481	-0.00040052
2012	432719	Panniculitis	1.2872e-05	1.24532e-05	0.000117681	1.19886e-05	1.38447e-05	0.000516433	-0.000398752
2012	441515	Primary malignant neoplasm of lower outer quadrant of female breast	1.59007e-05	1.461e-05	0.000330475	1.38816e-05	1.66971e-05	0.000720056	-0.000389581
2012	440385	Obstructive hydrocephalus	0.000109538	0.000107314	0.00021366	0.000103481	0.000109679	0.00060041	-0.00038675
2012	436339	Bacterial infection due to Klebsiella pneumoniae	5.59049e-05	5.69788e-05	0.00014295	5.36334e-05	5.75702e-05	0.000527973	-0.000385023
2012	4060101	Antenatal care: primiparous, under 17 years	1.13577e-06	1.28707e-06	0.000137467	1.26196e-06	1.91321e-06	0.000516865	-0.000379398
2012	377845	Anoxic encephalopathy	4.64402e-05	4.54996e-05	0.000138735	4.32853e-05	4.67171e-05	0.000511585	-0.00037285
2012	374028	AAMD - Age related macular degeneration	2.90251e-06	4.20906e-06	0.00069288	2.52392e-06	4.52213e-06	0.00106459	-0.000371712
2012	195771	Secondary diabetes mellitus	7.9125e-05	7.43368e-05	0.000546638	7.25628e-05	8.05982e-05	0.000918265	-0.000371627
2012	4119307	Neurogenic claudication	9.0735e-05	8.71727e-05	0.000377719	8.50562e-05	9.20775e-05	0.000746105	-0.000368386
2012	4212565	History of malignant neoplasm of bladder	1.57745e-05	1.84364e-05	0.000643606	1.50173e-05	1.92016e-05	0.0010116	-0.000367994
2012	321588	Heart disease	0.000214786	0.000198452	0.00113645	0.000199264	0.000220993	0.00149916	-0.000362703
2012	435510	Hypocalcemia	0.000181091	0.000173754	0.000550904	0.000166453	0.000178415	0.000911072	-0.000360168
2012	4179235	Family history of malignant neoplasm of lung	1.65317e-05	3.0333e-05	0.00285114	1.53959e-05	3.082e-05	0.00320867	-0.000357525
2012	136934	Primary hyperparathyroidism	1.50173e-05	1.53404e-05	8.29338e-05	1.43864e-05	1.61057e-05	0.000440347	-0.000357413
2012	4066255	Breast engorgement in pregnancy/puerperium/lact + p/n comp	2.90251e-06	8.00069e-07	0.00154521	9.96949e-06	4.80041e-06	0.00190214	-0.000356925
2012	372897	Homonymous bilateral visual field defects	1.8677e-05	2.05583e-05	0.000424746	1.85508e-05	2.20541e-05	0.000777499	-0.000352753
2012	435023	Mild hyperemesis-not delivered	3.7985e-05	3.01243e-05	0.00134704	3.39468e-05	4.45951e-05	0.00169925	-0.000352205
2012	437306	Transient global amnesia	1.45126e-05	1.47143e-05	5.27771e-05	1.3503e-05	1.50274e-05	0.000403609	-0.000350832
2012	432967	Anemia during pregnancy - baby not yet delivered	4.88379e-05	4.05948e-05	0.00123273	5.02261e-05	6.20923e-05	0.00158349	-0.000350758
2012	4144274	Housing lack	8.32894e-06	8.83554e-06	0.000172927	7.57177e-06	9.07904e-06	0.000522385	-0.000349458
2012	4100857	Pickwickian syndrome	5.24976e-05	5.48917e-05	0.000326727	5.04785e-05	5.53787e-05	0.000673569	-0.000346842
2012	4048064	Hemorrhagic diverticulitis	3.09181e-05	2.96373e-05	0.000232756	2.87727e-05	3.19332e-05	0.000573662	-0.000340907
2012	135214	Vaquez's disease	2.72584e-05	2.70284e-05	4.41386e-05	2.58702e-05	2.78633e-05	0.000384519	-0.00034038
2012	133729	Hyperparathyroidism	3.71017e-05	3.39507e-05	0.000528653	3.23062e-05	3.74293e-05	0.000867616	-0.000338963
2012	442306	Adjustment disorder with depressed mood	0.000111053	0.000100461	0.00103	0.000101966	0.000116253	0.00136783	-0.000337827
2012	4236312	Complex partial epileptic seizure	8.05131e-05	7.68414e-05	0.000413967	7.38247e-05	8.04243e-05	0.000751512	-0.000337545
2012	4251171	Without employment	2.53654e-05	2.88373e-05	0.000666914	2.39773e-05	2.91503e-05	0.00100371	-0.000336797
2012	195847	Gastroparesis syndrome	0.000150426	0.000144673	0.000473608	0.000139447	0.000149126	0.000805852	-0.000332243
2012	4169009	FH: CVA	1.8046e-05	4.13601e-05	0.00427784	1.72889e-05	4.24036e-05	0.00459718	-0.000319348
2012	439094	Superficial thrombophlebitis in pregnancy and the puerperium - delivered	6.6884e-06	6.81798e-06	4.98645e-05	6.18361e-06	7.13105e-06	0.000367199	-0.000317335
2012	4277110	Pre-existing hypertension complicating AND/OR reason for care during pregnancy	1.12315e-05	8.62683e-06	0.000826594	1.45126e-05	1.92016e-05	0.00114209	-0.000315499
2012	195316	Atypical endometrial hyperplasia	2.18319e-05	2.13584e-05	0.00010191	2.057e-05	2.25063e-05	0.00041723	-0.000315321
2012	80951	Candidiasis of urogenital site	2.41035e-05	2.68545e-05	0.000545015	2.27153e-05	2.69936e-05	0.000858176	-0.000313161
2012	257503	Primary malignant neoplasm of main bronchus	8.95993e-06	8.59204e-06	0.000124183	7.95036e-06	9.21818e-06	0.000432723	-0.00030854
2012	4196362	Genetic counselling	7.57177e-07	2.43499e-07	0.000726205	1.64055e-06	5.5657e-07	0.00103421	-0.000308008
2012	4290877	Cellulitis of neck	6.58744e-05	6.27532e-05	0.000389205	6.08265e-05	6.63709e-05	0.000695253	-0.000306048
2012	433935	Poisoning by psychostimulant	7.44557e-06	7.20062e-06	9.05185e-05	6.30981e-06	7.33976e-06	0.000394253	-0.000303734
2012	312922	Coronary bypass graft observation	0.000336691	0.000322323	0.000791651	0.000314102	0.000333768	0.00109282	-0.000301171
2012	314381	Kawasaki syndrome	1.29982e-05	1.37403e-05	0.000202963	1.23672e-05	1.41925e-05	0.000500888	-0.000297925
2012	320115	Mitral incompetence and aortic stenosis	7.69796e-06	9.14861e-06	0.000499831	7.19318e-06	9.49647e-06	0.000797336	-0.000297506
2012	193144	Suprarenal metastasis	1.02219e-05	1.10618e-05	0.000257477	9.59091e-06	1.13749e-05	0.000551001	-0.000293524
2012	201614	Calculus of bile duct with cholecystitis	6.5622e-05	6.30315e-05	0.000322998	6.10789e-05	6.59883e-05	0.000615937	-0.000292939
2012	438383	[M]Idiopathic thrombocythaemia	5.81764e-05	5.49612e-05	0.000427492	5.24976e-05	5.78484e-05	0.000720397	-0.000292905
2012	80286	Prosthetic joint loosening	6.61268e-05	6.35881e-05	0.000315243	6.03218e-05	6.51186e-05	0.000605716	-0.000290473
2012	4208970	History of physical abuse	6.23409e-05	7.61805e-05	0.00166301	6.04479e-05	7.65979e-05	0.00195105	-0.00028804
2012	40480002	Aphasia as late effect of cerebrovascular disease	3.58397e-05	3.40551e-05	0.000301885	3.50825e-05	3.86468e-05	0.000587048	-0.000285163
2012	258180	Pneumonia due to Gram negative bacteria	2.67536e-05	2.63327e-05	8.16942e-05	2.49868e-05	2.68545e-05	0.000366841	-0.000285146
2012	443732	Disorder associated with type II diabetes melliltus	0.000398527	0.00035944	0.00200823	0.000355495	0.0004	0.00229029	-0.000282063
2012	4329840	Legal problem	1.43864e-05	1.43665e-05	5.25047e-06	1.3503e-05	1.45752e-05	0.000286155	-0.000280904
2012	441579	Acute inferoposterior infarction	2.66274e-05	2.56022e-05	0.000200616	2.41035e-05	2.65066e-05	0.000477733	-0.000277118
2012	443580	Systolic heart failure	0.000127963	0.000123976	0.000355257	0.000120265	0.000127246	0.000627553	-0.000272296
2012	4330220	Family history of malignant neoplasm of genital structure	6.5622e-06	9.94868e-06	0.00117864	6.05741e-06	1.01922e-05	0.0014506	-0.000271958
2012	74396	TMJ - Temporomandibular joint disorder	1.89294e-05	1.73928e-05	0.000360578	1.57745e-05	1.83668e-05	0.000627423	-0.000266844
2012	134304	Benign tumour of parathyroid gland	1.13577e-05	1.09922e-05	0.000109308	1.04743e-05	1.17227e-05	0.000374755	-0.000265447
2012	133088	Late amputation stump complication	1.24934e-05	1.09227e-05	0.000459055	1.00957e-05	1.25228e-05	0.000721735	-0.00026268
2012	199754	Primary malignant neoplasm of pancreas	4.64402e-05	4.49778e-05	0.000216309	4.47996e-05	4.80389e-05	0.000475455	-0.000259146
2012	441950	Common truncus arteriosus	1.13577e-06	5.21784e-07	0.00067443	1.38816e-06	4.86998e-07	0.000930675	-0.000256245
2012	432551	Parvovirus infection	7.57177e-07	3.47856e-07	0.00055067	1.00957e-06	3.47856e-07	0.000803206	-0.000252536
2012	197107	Abdominal rigidity of right lower quadrant	1.26196e-07	3.47856e-08	0.000322198	2.52392e-07	3.47856e-08	0.000574264	-0.000252066
2012	434712	Varicose veins of legs in pregnancy and the puerperium with antenatal complication	1.26196e-07	3.47856e-08	0.000322198	2.52392e-07	3.47856e-08	0.000574264	-0.000252066
2012	440071	Gout associated problems	1.26196e-07	3.47856e-08	0.000322198	2.52392e-07	3.47856e-08	0.000574264	-0.000252066
2012	441155	Closed trimalleolar fracture	5.56525e-05	5.25263e-05	0.000425088	5.0857e-05	5.57961e-05	0.000676369	-0.000251281
2012	4200319	Family history of bariatric operative procedure	1.66579e-05	1.70797e-05	0.000102709	1.66579e-05	1.81233e-05	0.000351402	-0.000248694
2012	437242	Congenital thrombocytopenic purpura	8.83373e-07	5.5657e-07	0.000385149	8.83373e-07	3.82642e-07	0.000629362	-0.000244213
2012	4285139	Social maladjustment	6.52434e-05	6.75188e-05	0.000279292	6.39814e-05	6.82146e-05	0.000520691	-0.0002414
2012	4288676	Acute and chronic cholecystitis	7.47081e-05	6.98147e-05	0.000575672	7.05436e-05	7.75719e-05	0.000816728	-0.000241057
2012	439259	Single major depressive episode, severe, with psychosis	5.80502e-05	5.5483e-05	0.000340741	5.55263e-05	5.99356e-05	0.000580332	-0.000239591
2012	192606	Paraplegia	7.28152e-05	6.85972e-05	0.000501638	6.91555e-05	7.545e-05	0.000740284	-0.000238646
2012	40483286	Critical illness myopathy	1.29982e-05	1.53057e-05	0.00061338	1.26196e-05	1.58274e-05	0.000850572	-0.000237192
2012	4109883	Esophageal varices without bleeding, associated with another disorder	3.55873e-05	3.78467e-05	0.000372882	3.44515e-05	3.8125e-05	0.000609819	-0.000236938
2012	436659	Iron deficiency anaemia	0.000647765	0.000591564	0.00225839	0.000586686	0.000648682	0.00249526	-0.000236861
2012	4178898	Economic problem	2.15795e-05	2.8559e-05	0.00139398	2.06962e-05	2.88025e-05	0.00162947	-0.000235497
2012	201340	Gastritis	0.000216805	0.000199878	0.00117283	0.000197371	0.000217653	0.00140815	-0.000235322
2012	255348	Polymyalgia rheumatica	1.03481e-05	9.94868e-06	0.000125376	9.33851e-06	1.04705e-05	0.000359678	-0.000234302
2012	196444	Angiodysplasia of intestine	9.59091e-06	9.6704e-06	2.56145e-05	9.21232e-06	1.00183e-05	0.000259909	-0.000234294
2012	439672	Viral hepatitis C with coma	1.70365e-05	1.86451e-05	0.000380843	1.62793e-05	1.88538e-05	0.00061426	-0.000233417
2012	433509	Congenital mandibular hypoplasia	1.19886e-05	1.22445e-05	7.35154e-05	1.17362e-05	1.28011e-05	0.000304016	-0.0002305
2012	4215971	Obstructed incisional ventral hernia	4.59354e-05	4.22993e-05	0.000547446	4.20233e-05	4.72041e-05	0.000775653	-0.000228207
2012	4210259	Relationship counseling	2.95299e-05	2.89764e-05	0.000102337	2.80155e-05	2.97765e-05	0.000327589	-0.000225252
2012	199891	RI - Rhesus isoimmunisation	7.06698e-06	6.05269e-06	0.00039602	6.5622e-06	8.24419e-06	0.00061818	-0.00022216
2012	194682	Bilateral inguinal hernia with obstruction but no gangrene	5.04785e-07	3.82642e-07	0.000183365	6.30981e-07	3.47856e-07	0.000404704	-0.000221339
2012	432976	Obstetrical complication of anaesthesia AND/OR sedation	3.23062e-05	3.34637e-05	0.000201856	3.16752e-05	3.40899e-05	0.000421094	-0.000219238
2012	440389	MR - Mental retardation	2.42297e-05	2.26106e-05	0.000334551	2.27153e-05	2.54283e-05	0.000552962	-0.000218411
2012	435508	Adrenal cortical hypofunction	9.91902e-05	9.34689e-05	0.000582952	9.2628e-05	0.000100496	0.000800686	-0.000217734
2012	80229	Open fracture of one rib	2.52392e-07	1.39142e-07	0.000255957	3.78588e-07	1.39142e-07	0.00047062	-0.000214663
2012	256450	Pulmonary asbestosis	1.51435e-06	1.60014e-06	6.87428e-05	1.38816e-06	1.73928e-06	0.000280789	-0.000212046
2012	377279	Profound impairment, one eye	8.83373e-06	9.35733e-06	0.000173614	8.58134e-06	9.73997e-06	0.00038281	-0.000209196
2012	136198	Cervical spondylosis with myelopathy	0.000178315	0.000169058	0.000702476	0.000162667	0.000174485	0.000910277	-0.000207801
2012	4299449	Haematoma	1.90556e-05	1.81581e-05	0.000208074	1.79199e-05	1.97234e-05	0.00041573	-0.000207656
2012	373999	Diabetic oculopathy associated with type I diabetes mellitus	1.66579e-05	1.62101e-05	0.000110463	1.59007e-05	1.71841e-05	0.000315542	-0.000205079
2012	434056	Late effects of cerebrovascular disease	9.06088e-05	7.93459e-05	0.00122185	8.78325e-05	0.000101713	0.00142589	-0.000204046
2012	193525	Abdominal pregnancy	7.82416e-06	7.44412e-06	0.000137548	7.95036e-06	8.9399e-06	0.000340512	-0.000202965
2012	135722	Chronic infection of amputation stump	1.43864e-05	1.38447e-05	0.000144181	1.29982e-05	1.42621e-05	0.000342344	-0.000198164
2012	78581	Sprain of sacroiliac ligament	2.52392e-07	6.95712e-08	0.000455657	3.78588e-07	6.95712e-08	0.000652802	-0.000197145
2012	193827	Obstructed labor	1.9308e-05	1.90277e-05	6.40206e-05	1.85508e-05	1.96886e-05	0.000260217	-0.000196196
2012	200483	Disease of pelvis	5.11094e-05	4.61257e-05	0.000714774	4.5683e-05	5.20393e-05	0.000909348	-0.000194574
2012	196759	Primary uterine inertia with antenatal problem	2.42297e-05	2.24715e-05	0.000363844	2.29677e-05	2.57066e-05	0.000555189	-0.000191345
2012	433405	Proteus infection	1.56483e-05	1.67667e-05	0.000277791	1.51435e-05	1.70102e-05	0.000465542	-0.000187751
2012	4162218	Vaginal enterocele	4.27805e-05	4.18471e-05	0.000143497	4.17709e-05	4.39342e-05	0.000330473	-0.000186975
2012	372599	Severe mixed bipolar I disorder without psychotic features	4.80807e-05	4.63692e-05	0.000249062	4.60616e-05	4.90477e-05	0.000433031	-0.000183968
2012	4116950	Tenderness of central region	2.52392e-07	3.47856e-08	0.000574264	3.78588e-07	3.47856e-08	0.000756228	-0.000181964
2012	133594	Bacterial sepsis of newborn	2.52392e-07	1.73928e-07	0.000169949	2.52392e-07	1.04357e-07	0.000350509	-0.00018056
2012	195559	Abdominal aortic aneurysm which has ruptured	1.89294e-06	1.73928e-06	0.000114024	2.14533e-06	1.73928e-06	0.000291357	-0.000177333
2012	201894	Acute intestinal vascular insufficiency	8.73277e-05	8.43203e-05	0.000324647	8.25323e-05	8.71379e-05	0.000500059	-0.000175413
2012	436673	Chronic residual schizophrenia	3.78588e-07	1.39142e-07	0.00047062	5.04785e-07	1.39142e-07	0.000644396	-0.000173776
2012	4059635	Work maladjustment problem	1.3503e-05	1.3149e-05	9.69827e-05	1.23672e-05	1.33229e-05	0.000266649	-0.000169666
2012	439052	Dentofacial functional anomaly	3.78588e-07	1.04357e-07	0.000558064	5.04785e-07	1.04357e-07	0.000725572	-0.000167508
2012	40480217	Atrophy of skeletal muscle of pelvis	3.78588e-07	1.04357e-07	0.000558064	5.04785e-07	1.04357e-07	0.000725572	-0.000167508
2012	379801	Trigeminal neuralgia	2.7637e-05	2.68197e-05	0.000156623	2.5744e-05	2.74111e-05	0.000323366	-0.000166743
2012	4206148	Syncope and collapse	0.000988116	0.000889746	0.00321181	0.000897885	0.00100186	0.00337521	-0.000163407
2012	76504	Infection of bone associated with another disease	5.04785e-07	3.1307e-07	0.0002998	6.30981e-07	3.1307e-07	0.000462724	-0.000162924
2012	435131	Victim of neglect	1.00957e-06	9.73997e-07	3.57194e-05	8.83373e-07	1.07835e-06	0.000196874	-0.000161154
2012	320745	Acute myocarditis associated with another disorder	5.04785e-07	2.78285e-07	0.000361978	6.30981e-07	2.78285e-07	0.000523082	-0.000161104
2012	442606	Blister of ankle without infection	5.04785e-07	2.43499e-07	0.000427166	6.30981e-07	2.43499e-07	0.000585991	-0.000158825
2012	437947	Complication of obstetrical surgical wound	3.9247e-05	3.74989e-05	0.000282207	3.65969e-05	3.93077e-05	0.000440042	-0.000157835
2012	257007	Allergic rhinitis	0.000349185	0.000313766	0.00194571	0.00029757	0.000334951	0.00210226	-0.000156548
2012	437931	Triplet pregnancy with antenatal problem	5.30024e-06	4.93955e-06	0.000159403	5.30024e-06	6.05269e-06	0.000315823	-0.00015642
2012	433486	Acute orbital inflammation	5.04785e-07	1.73928e-07	0.000567952	6.30981e-07	1.73928e-07	0.000720457	-0.000152505
2012	254443	Sicca syndrome	3.84898e-05	3.68727e-05	0.000263438	3.52087e-05	3.77076e-05	0.00041386	-0.000150422
2012	441258	Anemia in neoplastic disease	5.37596e-05	5.12392e-05	0.000347855	5.02261e-05	5.38133e-05	0.000497382	-0.000149527
2012	135303	Cyst of oral soft tissue	5.04785e-07	1.39142e-07	0.000644396	6.30981e-07	1.39142e-07	0.000792606	-0.00014821
2012	437524	Avoidant personality disorder	5.04785e-07	1.39142e-07	0.000644396	6.30981e-07	1.39142e-07	0.000792606	-0.00014821
2012	440221	Open skull fracture without intracranial injury	5.04785e-07	1.39142e-07	0.000644396	6.30981e-07	1.39142e-07	0.000792606	-0.00014821
2012	440519	Premature - weight 1000g-2499g or gestation of 28-37weeks	0.000106257	3.6177e-05	0.00830466	9.654e-05	2.94634e-05	0.00845109	-0.000146426
2012	201125	Congenital anomaly of abdominal wall	8.83373e-07	5.21784e-07	0.000431388	8.83373e-07	4.17427e-07	0.000577757	-0.000146369
2012	440531	Closed fracture of base of skull with subarachnoid, subdural AND/OR extradural haemorrhage	4.27805e-05	4.17427e-05	0.000159639	4.01304e-05	4.20906e-05	0.000305727	-0.000146088
2012	199860	Hernia of abdominal cavity	6.83983e-05	6.0353e-05	0.00100276	6.27195e-05	7.21453e-05	0.00114789	-0.000145136
2012	312934	Atherosclerosis of aorta	9.72972e-05	8.75553e-05	0.00101336	8.80849e-05	9.92781e-05	0.0011565	-0.000143143
2012	436806	Congenital anomaly of optic disc	1.26196e-07	6.95712e-08	0.000180989	1.26196e-07	3.47856e-08	0.000322198	-0.000141209
2012	4112183	Esophageal varices with bleeding, associated with another disorder	2.58702e-05	2.56022e-05	5.28301e-05	2.46082e-05	2.55674e-05	0.0001915	-0.00013867
2012	440956	Primary malignant neoplasm of upper inner quadrant of female breast	1.9308e-05	1.69058e-05	0.000564537	1.65317e-05	1.95147e-05	0.00070266	-0.000138123
2012	378413	Partial recent retinal detachment with multiple defects	1.26196e-07	3.47856e-08	0.000322198	2.52392e-07	6.95712e-08	0.000455657	-0.000133459
2012	4086918	Viral screening	3.4073e-06	1.60014e-06	0.0011421	4.92165e-06	2.46978e-06	0.00127541	-0.000133309
2012	441536	Mixed acid-base balance disorder	3.11704e-05	3.01591e-05	0.000182634	2.83941e-05	3.00895e-05	0.00031353	-0.000130896
2012	141249	Benign tumour of thyroid gland	2.78893e-05	2.50456e-05	0.000552759	2.5744e-05	2.93243e-05	0.000682312	-0.000129554
2012	440325	Rubella without complication	7.57177e-07	2.43499e-07	0.000726205	8.83373e-07	2.43499e-07	0.000852456	-0.000126252
2012	40484648	Type I diabetes mellitus uncontrolled	0.000337575	0.00032041	0.000946478	0.000315995	0.000335333	0.00107176	-0.000125284
2012	197378	Overflow incontinence of urine	7.57177e-07	2.08714e-07	0.000789221	8.83373e-07	2.08714e-07	0.000913001	-0.00012378
2012	261393	Congenital polycystic lung	1.00957e-06	8.34854e-07	0.000181934	1.13577e-06	8.34854e-07	0.000303146	-0.000121212
2012	375671	Concussion with loss of consciousness	8.53086e-05	7.37803e-05	0.00129264	6.99127e-05	8.22332e-05	0.00141263	-0.00011999
2012	201070	Cholelithiasis AND cholecystitis without obstruction	0.000528888	0.000491277	0.00166573	0.000492544	0.00053295	0.00178489	-0.00011916
2012	434376	Acute myocardial infarction of anterior wall	0.000157493	0.000149439	0.000650176	0.000145883	0.000155283	0.000766092	-0.000115916
2012	435003	Acute nephritis with lesions of necrotizing glomerulitis	8.83373e-07	2.43499e-07	0.000852456	1.00957e-06	2.43499e-07	0.000967824	-0.000115367
2012	374923	Bell palsy	4.6945e-05	4.42473e-05	0.000399518	4.35377e-05	4.69953e-05	0.000513932	-0.000114414
2012	444090	Disease of foot	1.50173e-05	1.34272e-05	0.000421641	1.33768e-05	1.541e-05	0.00053593	-0.000114289
2012	4283219	Severe bipolar II disorder, most recent episode major depressive, in partial remission	1.00957e-06	3.47856e-07	0.000803206	1.13577e-06	3.47856e-07	0.000914808	-0.000111602
2012	200147	Atrophy of prostate	5.04785e-07	3.82642e-07	0.000183365	6.30981e-07	4.17427e-07	0.000294956	-0.00011159
2012	438209	Pregnancy care of habitual aborter	5.04785e-07	2.08714e-07	0.000495695	7.57177e-07	3.1307e-07	0.0006071	-0.000111405
2012	440462	Triplet pregnancy - delivered	6.5622e-06	7.20062e-06	0.000243371	6.18361e-06	7.09626e-06	0.00035418	-0.000110809
2012	439674	Chronic viral hepatitis B without delta-agent	2.09486e-05	2.04539e-05	0.000108714	1.98128e-05	2.08018e-05	0.000219468	-0.000110755
2012	134681	Spasm of oesophagus	2.24629e-05	2.13236e-05	0.000243502	2.06962e-05	2.23324e-05	0.000352756	-0.000109254
2012	432352	Idiopathic fibrosing alveolitis	1.26196e-06	9.73997e-07	0.000272347	1.38816e-06	9.73997e-07	0.000381092	-0.000108745
2012	136237	Cardiovascular system problem	9.46471e-05	8.12939e-05	0.00142375	8.73277e-05	0.000102235	0.00153128	-0.000107524
2012	197096	Urethra and bladder neck atresia and stenosis	1.38816e-06	9.73997e-07	0.000381092	1.38816e-06	8.6964e-07	0.000488018	-0.000106926
2012	433599	Abnormal biochemistry finding	1.13577e-06	4.17427e-07	0.000815139	1.26196e-06	4.17427e-07	0.000921631	-0.000106492
2012	438977	Primary malignant neoplasm of ribs, sternum and clavicle	1.13577e-06	4.17427e-07	0.000815139	1.26196e-06	4.17427e-07	0.000921631	-0.000106492
2012	80210	Reduction deformity of upper limb	2.52392e-07	1.04357e-07	0.000350509	2.52392e-07	6.95712e-08	0.000455657	-0.000105148
2012	258981	Kaposi's sarcoma of skin	2.52392e-07	1.04357e-07	0.000350509	2.52392e-07	6.95712e-08	0.000455657	-0.000105148
2012	440088	Academic underachievement disorder	2.52392e-07	1.04357e-07	0.000350509	2.52392e-07	6.95712e-08	0.000455657	-0.000105148
2012	4119786	Interstitial lung disease	2.52392e-07	1.04357e-07	0.000350509	2.52392e-07	6.95712e-08	0.000455657	-0.000105148
2012	137785	Verruca plantaris	2.52392e-07	6.95712e-08	0.000455657	3.78588e-07	1.04357e-07	0.000558064	-0.000102407
2012	434156	Congenital anemia	1.00957e-06	4.17427e-07	0.000701019	1.00957e-06	3.47856e-07	0.000803206	-0.000102187
2012	432310	Meningitis due to cryptococcus	1.26196e-06	4.86998e-07	0.000828717	1.38816e-06	4.86998e-07	0.000930675	-0.000101958
2012	198816	Rupture of uterus before labour - delivered	1.26196e-06	4.52213e-07	0.000874657	1.38816e-06	4.52213e-07	0.000975692	-0.000101035
2012	435742	Disease due to Gram-negative bacteria	8.88421e-05	8.57117e-05	0.000335092	8.31633e-05	8.71727e-05	0.000434476	-9.93834e-05
2012	376965	Hypertensive retinopathy	2.39773e-06	1.2175e-06	0.000877839	2.90251e-06	1.461e-06	0.000975927	-9.80878e-05
2012	439394	Congenital anomaly of face	1.38816e-06	5.5657e-07	0.000843323	1.51435e-06	5.5657e-07	0.000941241	-9.79178e-05
2012	439278	Convergence insufficiency	3.78588e-07	1.39142e-07	0.00047062	5.04785e-07	1.73928e-07	0.000567952	-9.7332e-05
2012	40480875	Confusional arousal disorder	3.78588e-07	1.39142e-07	0.00047062	5.04785e-07	1.73928e-07	0.000567952	-9.7332e-05
2012	40480461	Infarction of lung due to iatrogenic pulmonary embolism	8.64444e-05	8.112e-05	0.000581712	8.15227e-05	8.77641e-05	0.000678424	-9.67117e-05
2012	4326681	Family history of malignant neoplasm of ovary	2.10748e-05	1.97234e-05	0.000299197	1.88032e-05	2.05583e-05	0.000395618	-9.64211e-05
2012	314667	Nonpyogenic thrombosis of intracranial venous sinus	2.39773e-06	1.28707e-06	0.000818257	2.65012e-06	1.35664e-06	0.000913858	-9.56012e-05
2012	198850	Congenital hypoplasia of penis	2.52392e-07	1.39142e-07	0.000255957	2.52392e-07	1.04357e-07	0.000350509	-9.45518e-05
2012	138612	Cervical nerve root injury	1.51435e-06	5.91355e-07	0.000899533	1.64055e-06	5.91355e-07	0.000993193	-9.36597e-05
2012	193591	Meconium ileus	1.51435e-06	4.86998e-07	0.00102701	1.64055e-06	4.86998e-07	0.00111844	-9.14308e-05
2012	438206	Maternal rubella during pregnancy - baby delivered	1.51435e-06	4.86998e-07	0.00102701	1.64055e-06	4.86998e-07	0.00111844	-9.14308e-05
2012	442088	High head at term	1.27458e-05	1.34968e-05	0.000207327	1.24934e-05	1.35664e-05	0.000297247	-8.99206e-05
2012	4273560	Premature labor	2.39773e-06	8.00069e-07	0.0012635	2.01914e-06	4.45256e-06	0.00135277	-8.92728e-05
2012	194417	Infarction of liver	3.78588e-07	1.39142e-07	0.00047062	3.78588e-07	1.04357e-07	0.000558064	-8.74432e-05
2012	200871	Injury of multiple intra-abdominal organs with open wound into abdominal cavity	3.78588e-07	1.39142e-07	0.00047062	3.78588e-07	1.04357e-07	0.000558064	-8.74432e-05
2012	378416	Retinal disorder	3.78588e-07	1.39142e-07	0.00047062	3.78588e-07	1.04357e-07	0.000558064	-8.74432e-05
2012	434895	Primary neutropenia	3.78588e-07	1.39142e-07	0.00047062	3.78588e-07	1.04357e-07	0.000558064	-8.74432e-05
2012	436802	Complete trisomy 13 syndrome	3.78588e-07	1.39142e-07	0.00047062	3.78588e-07	1.04357e-07	0.000558064	-8.74432e-05
2012	437471	Injury at C5-C7 level with complete lesion of spinal cord AND without bone injury	3.78588e-07	1.39142e-07	0.00047062	3.78588e-07	1.04357e-07	0.000558064	-8.74432e-05
2012	438250	Congenital talipes varus	1.76675e-06	6.95712e-07	0.000965237	1.89294e-06	6.95712e-07	0.00105234	-8.71023e-05
2012	374168	Complex febrile seizure	1.00957e-05	9.73997e-06	0.000112955	9.46471e-06	1.00878e-05	0.000199289	-8.63334e-05
2012	436532	Congenital cytomegalovirus infection	2.52392e-07	1.73928e-07	0.000169949	2.52392e-07	1.39142e-07	0.000255957	-8.60082e-05
2012	200051	Primary malignant neoplasm of ovary	9.75496e-05	9.31558e-05	0.000449979	9.17446e-05	9.69475e-05	0.000535675	-8.56959e-05
2012	441828	Disorganized schizophrenia	1.89294e-06	8.00069e-07	0.000941816	2.01914e-06	8.00069e-07	0.00102679	-8.49708e-05
2012	436489	Complication of obstetrical surgery AND/OR procedure	5.80502e-06	6.43534e-06	0.000254786	5.80502e-06	6.64405e-06	0.000336298	-8.15115e-05
2012	433131	Mumps without complication	3.78588e-07	1.73928e-07	0.000389382	3.78588e-07	1.39142e-07	0.00047062	-8.12379e-05
2012	374040	Ill-defined disorder of eye	2.01914e-06	7.30498e-07	0.00109903	2.14533e-06	7.30498e-07	0.00117989	-8.08557e-05
2012	443377	Antiallergenic drug poisoning	2.83941e-05	2.60196e-05	0.000455239	2.38511e-05	2.65414e-05	0.000535976	-8.07367e-05
2012	135057	Nonallopathic lesion of sacral region	3.78588e-06	2.95678e-06	0.000451556	4.16447e-06	5.3222e-06	0.000531575	-8.00188e-05
2012	439013	Insomnia disorder related to another mental disorder	4.54306e-06	1.80885e-06	0.00153425	4.66926e-06	1.77407e-06	0.00161301	-7.87668e-05
2012	313209	Left bundle branch hemiblock	3.24324e-05	2.86981e-05	0.000675461	2.92775e-05	3.34985e-05	0.00075343	-7.79689e-05
2012	434154	Neonatal aspiration syndromes	1.38816e-06	8.00069e-07	0.000562227	1.38816e-06	7.30498e-07	0.000638979	-7.67515e-05
2012	435207	Nodular lymphoma of lymph nodes of head, face and neck	5.04785e-07	1.73928e-07	0.000567952	5.04785e-07	1.39142e-07	0.000644396	-7.6444e-05
2012	440211	Fetus OR newborn affected by morphologic abnormality of placenta	1.89294e-06	2.64371e-06	0.000498484	2.01914e-06	2.92199e-06	0.000574406	-7.59223e-05
2012	442917	Mental disorder in the puerperium - baby delivered during previous episode of care	1.2872e-05	1.24185e-05	0.000127545	1.24934e-05	1.32185e-05	0.000202234	-7.46893e-05
2012	435886	Maternal distress	3.78588e-07	6.95712e-08	0.000652802	5.04785e-07	1.04357e-07	0.000725572	-7.27696e-05
2012	192679	Renal disease in pregnancy AND/OR puerperium without hypertension	4.58092e-05	4.04556e-05	0.000815172	4.51782e-05	5.13435e-05	0.000887501	-7.23294e-05
2012	373489	Congenital nystagmus	5.04785e-07	2.08714e-07	0.000495695	5.04785e-07	1.73928e-07	0.000567952	-7.22574e-05
2012	436962	Sleeplessness	0.000376064	0.000333176	0.00227788	0.000320791	0.000364275	0.00234993	-7.20479e-05
2012	136203	Contracture of palmar fascia	7.57177e-07	2.78285e-07	0.000665558	8.83373e-07	3.1307e-07	0.000737351	-7.17935e-05
2012	4046804	Disorder of fluency	7.57177e-07	2.78285e-07	0.000665558	8.83373e-07	3.1307e-07	0.000737351	-7.17935e-05
2012	377802	Late effects of poliomyelitis	2.77631e-06	3.68727e-06	0.000506731	2.77631e-06	3.82642e-06	0.000577943	-7.1212e-05
2012	73184	Familial periodic paralysis	1.00957e-06	4.86998e-07	0.000604105	1.13577e-06	5.21784e-07	0.00067443	-7.03258e-05
2012	439696	Hypertensive heart and renal disease with (congestive) heart failure	3.02871e-05	2.92547e-05	0.000189214	2.81417e-05	2.9533e-05	0.000259077	-6.98634e-05
2012	435610	Varicose veins of perineum and vulva in pregnancy and the puerperium - delivered	5.30024e-06	5.80919e-06	0.000215949	5.17404e-06	5.84398e-06	0.00028543	-6.94808e-05
2012	443818	Nontraffic accident involving breakage of part of motor-driven snow vehicle, driver of motor vehicle injured	6.30981e-07	2.08714e-07	0.000651691	6.30981e-07	1.73928e-07	0.000720457	-6.8766e-05
2012	433515	Chronic gastrojejunal ulcer with hemorrhage	8.45514e-06	8.90511e-06	0.00015273	8.32894e-06	8.97468e-06	0.000219536	-6.68059e-05
2012	80156	Asymptomatic bacteriuria in pregnancy	1.13577e-06	8.34854e-07	0.000303146	1.13577e-06	1.56535e-06	0.000369653	-6.65072e-05
2012	434944	Scleritis	8.83373e-07	3.1307e-07	0.000737351	1.00957e-06	3.47856e-07	0.000803206	-6.58548e-05
2012	198240	Congenital buried penis	5.04785e-07	2.78285e-07	0.000361978	5.04785e-07	2.43499e-07	0.000427166	-6.51879e-05
2012	252946	CWP - Coalworkers pneumoconiosis	2.52392e-06	2.64371e-06	7.45185e-05	2.52392e-06	2.74806e-06	0.000138053	-6.35348e-05
2012	138821	Seborrhea	7.57177e-07	2.43499e-07	0.000726205	7.57177e-07	2.08714e-07	0.000789221	-6.30165e-05
2012	433337	Closed traumatic dislocation of fourth cervical vertebra	6.30981e-07	2.78285e-07	0.000523082	6.30981e-07	2.43499e-07	0.000585991	-6.29088e-05
2012	197344	Caesarean wound disruption	6.30981e-07	1.39142e-07	0.000792606	7.57177e-07	1.73928e-07	0.00085481	-6.22042e-05
2012	438595	Subdural haemorrhage following injury without open intracranial wound AND with no loss of consciousness	2.25891e-05	2.06626e-05	0.000414265	1.9939e-05	2.21236e-05	0.00047638	-6.21145e-05
2012	316280	Fat embolism as early complication of trauma	7.57177e-07	2.78285e-07	0.000665558	7.57177e-07	2.43499e-07	0.000726205	-6.06469e-05
2012	438122	Persistent hyperplasia of thymus	1.13577e-06	4.17427e-07	0.000815139	1.26196e-06	4.52213e-07	0.000874657	-5.95188e-05
2012	374645	Phantom limb syndrome	1.89294e-06	1.32185e-06	0.000450446	2.01914e-06	1.35664e-06	0.000509934	-5.94884e-05
2012	4048293	Delayed conjugation causing neonatal jaundice associated with another disorder	3.65969e-06	1.00878e-06	0.00173509	3.91208e-06	1.07835e-06	0.00179393	-5.88335e-05
2012	198492	Second degree perineal laceration	5.80502e-06	8.76597e-06	0.00109699	5.80502e-06	8.9399e-06	0.00115456	-5.75677e-05
2012	4108659	Mitral and aortic incompetence	4.71974e-05	4.39342e-05	0.000483422	4.36639e-05	4.73084e-05	0.000540399	-5.69761e-05
2012	436353	Primary malignant neoplasm of upper outer quadrant of female breast	7.16794e-05	6.24054e-05	0.00113268	6.29719e-05	7.27715e-05	0.00118954	-5.68548e-05
2012	437876	Papilloedema - optic disc oedema due to raised intracranial pressure	3.78588e-06	2.36542e-06	0.000809957	4.16447e-06	2.57413e-06	0.000866404	-5.64462e-05
2012	132414	Chronic osteomyelitis of the hand	7.57177e-07	3.47856e-07	0.00055067	7.57177e-07	3.1307e-07	0.0006071	-5.64299e-05
2012	201453	Full thickness burn of abdominal wall	7.57177e-07	3.47856e-07	0.00055067	7.57177e-07	3.1307e-07	0.0006071	-5.64299e-05
2012	261679	Cleft hard palate with cleft soft palate, bilateral	7.57177e-07	3.47856e-07	0.00055067	7.57177e-07	3.1307e-07	0.0006071	-5.64299e-05
2012	4318560	Chronic mixed headache syndrome	3.64707e-05	3.3742e-05	0.000460536	3.23062e-05	3.53074e-05	0.000516174	-5.56384e-05
2012	197319	Nephrotic syndrome with proliferative glomerulonephritis	1.00957e-06	3.1307e-07	0.000856475	1.00957e-06	2.78285e-07	0.000911314	-5.48391e-05
2012	314379	First degree atrioventricular block	8.78325e-05	7.9659e-05	0.000893191	8.17751e-05	9.05469e-05	0.000945046	-5.18545e-05
2012	438691	Overlapping malignant neoplasm of oropharynx	8.83373e-07	4.17427e-07	0.000577757	8.83373e-07	3.82642e-07	0.000629362	-5.16051e-05
2012	436344	Primary malignant neoplasm of posterior wall of nasopharynx	1.64055e-06	6.26141e-07	0.000952867	1.76675e-06	6.60926e-07	0.0010037	-5.08345e-05
2012	318437	Accelerated secondary hypertension	1.76675e-06	7.30498e-07	0.000927361	1.89294e-06	7.65283e-07	0.000978131	-5.07706e-05
2012	434920	Hypochondriasis	1.51435e-06	5.21784e-07	0.000983723	1.64055e-06	5.5657e-07	0.00103421	-5.04899e-05
2012	194151	Congenital anomaly of stomach	1.00957e-06	4.17427e-07	0.000701019	1.00957e-06	3.82642e-07	0.000751415	-5.03967e-05
2012	4219627	Agoraphobia without history of panic disorder without limited symptom attacks	1.76675e-06	6.95712e-07	0.000965237	1.89294e-06	7.30498e-07	0.00101497	-4.97298e-05
2012	441521	Malignant lymphoma of lymph nodes of axilla AND/OR upper limb	2.14533e-06	1.04357e-06	0.000872538	2.27153e-06	1.07835e-06	0.000921946	-4.94079e-05
2012	73265	Deep transverse arrest with antenatal problem	2.52392e-06	1.49578e-06	0.000725223	2.65012e-06	1.53057e-06	0.000774348	-4.91251e-05
2012	4051702	FH: Congenital anomaly	3.4073e-06	2.36542e-06	0.000613255	4.41686e-06	3.1307e-06	0.000662076	-4.88206e-05
2012	433542	Precipitate labor	1.13577e-06	5.5657e-07	0.000629647	1.38816e-06	6.95712e-07	0.000678368	-4.87211e-05
2012	440587	Injury at C5-C7 level with central cord syndrome AND without bone injury	3.4073e-06	1.94799e-06	0.000891804	3.4073e-06	1.87842e-06	0.000940449	-4.86448e-05
2012	76574	Full thickness burn of lower leg	2.39773e-06	1.25228e-06	0.000847896	2.52392e-06	1.28707e-06	0.000896016	-4.81192e-05
2012	81685	Fracture of clavicle due to birth trauma	2.90251e-06	1.87842e-06	0.000662364	3.02871e-06	1.91321e-06	0.000709639	-4.72745e-05
2012	440250	Subarachnoid hemorrhage following injury without open intracranial wound AND with concussion	1.13577e-06	4.86998e-07	0.000720238	1.13577e-06	4.52213e-07	0.000767123	-4.68843e-05
2012	256810	Choanal atresia	8.83373e-07	5.5657e-07	0.000385149	8.83373e-07	5.21784e-07	0.000431388	-4.62386e-05
2012	437687	Closed fracture of C5-C7 level with complete lesion of cord	8.83373e-07	5.91355e-07	0.00034007	8.83373e-07	5.5657e-07	0.000385149	-4.50792e-05
2012	4148410	Family history: Respiratory disease	1.26196e-06	5.5657e-07	0.000739751	1.26196e-06	5.21784e-07	0.000783763	-4.40122e-05
2012	437540	CRAO - Central retinal artery occlusion	1.13577e-06	5.91355e-07	0.000585841	1.13577e-06	5.5657e-07	0.000629647	-4.38059e-05
2012	381416	Brain injury without open intracranial wound AND with prolonged loss of consciousness (more than 24 hours) without return to pre-existing conscious level	1.51435e-06	5.91355e-07	0.000899533	1.51435e-06	5.5657e-07	0.000941241	-4.17081e-05
2012	442915	Drug dependence during pregnancy - baby delivered	9.7171e-06	9.21818e-06	0.000162148	9.8433e-06	9.21818e-06	0.000202488	-4.03399e-05
2012	4261830	Transfusion reaction due to excess volume	1.51435e-06	6.60926e-07	0.000818322	1.51435e-06	6.26141e-07	0.000858569	-4.02472e-05
2012	75924	Osteodystrophy	3.65969e-06	1.94799e-06	0.00102223	3.78588e-06	1.98278e-06	0.00106169	-3.94596e-05
2012	4228940	Non-A, non-B, non-C hepatitis	7.57177e-07	4.52213e-07	0.000392176	8.83373e-07	5.21784e-07	0.000431388	-3.92122e-05
2012	76685	MG - Myasthenia gravis	2.23367e-05	2.15671e-05	0.00016427	2.10748e-05	2.20193e-05	0.000203482	-3.92116e-05
2012	79917	Acquired deformity of toe	1.26196e-06	7.65283e-07	0.00049333	1.26196e-06	7.30498e-07	0.000532469	-3.91392e-05
2012	200524	Perinatal digestive system disorders	7.82416e-06	3.06113e-06	0.00204164	7.44557e-06	2.74806e-06	0.00208075	-3.91067e-05
2012	375822	Neonatal obstruction of nasolacrimal duct	2.52392e-07	1.04357e-07	0.000350509	3.78588e-07	1.73928e-07	0.000389382	-3.88732e-05
2012	444297	Vertiginous syndrome	1.89294e-06	6.95712e-07	0.00105234	1.89294e-06	6.60926e-07	0.00109027	-3.79259e-05
2012	196359	Primary malignant neoplasm of uterine cervix	3.01609e-05	2.80024e-05	0.000400261	2.82679e-05	3.06461e-05	0.000438184	-3.7923e-05
2012	442421	Cord tangled with compression with antenatal problem	3.78588e-07	1.73928e-07	0.000389382	5.04785e-07	2.43499e-07	0.000427166	-3.77839e-05
2012	256808	Infundibular pulmonic stenosis	8.83373e-07	8.6964e-07	1.46686e-05	8.83373e-07	8.34854e-07	5.2346e-05	-3.76774e-05
2012	257660	Partial anomalous pulmonary venous connection	1.51435e-06	8.00069e-07	0.000663996	1.51435e-06	7.65283e-07	0.000701625	-3.76292e-05
2012	439137	Neonatal jaundice due to delayed conjugation	1.89294e-06	4.17427e-07	0.00137283	2.01914e-06	4.52213e-07	0.0014096	-3.67672e-05
2012	4065753	Puerperal septicemia with postnatal complication	3.53349e-06	1.19315e-05	0.00302007	3.53349e-06	1.20706e-05	0.00305639	-3.63197e-05
2012	199718	Enteritis due to rotavirus	3.65969e-06	3.58292e-06	4.0343e-05	3.4073e-06	3.54813e-06	7.55206e-05	-3.51776e-05
2012	438530	Ossification of posterior longitudinal ligament in cervical region	1.89294e-06	9.39211e-07	0.000801462	1.89294e-06	9.04426e-07	0.000835843	-3.43808e-05
2012	4171115	Low birth weight infant	6.81459e-06	4.48734e-06	0.000979	6.6884e-06	4.31341e-06	0.00101261	-3.36147e-05
2012	74582	Primary malignant neoplasm of rectum	8.50562e-05	8.19549e-05	0.000339397	8.20275e-05	8.54334e-05	0.000372232	-3.28346e-05
2012	432977	Maternal distress with antenatal problem	3.4073e-06	9.39211e-07	0.00167419	3.65969e-06	1.04357e-06	0.00170598	-3.17876e-05
2012	136788	Spinal stenosis of lumbar region	0.00066682	0.00062054	0.00182473	0.000610663	0.000657378	0.00185585	-3.1121e-05
2012	441678	Gestation period, 33 weeks	3.87422e-05	1.26272e-05	0.005153	3.83636e-05	1.22793e-05	0.00518372	-3.07187e-05
2012	4151131	Abscess of labia	1.9939e-05	1.87147e-05	0.0002785	1.8677e-05	2.00365e-05	0.000309001	-3.05006e-05
2012	4148231	Hereditary hemochromatosis	1.00957e-06	5.21784e-07	0.00055745	1.13577e-06	5.91355e-07	0.000585841	-2.83912e-05
2012	432848	Primary malignant neoplasm of cerebral ventricle	3.2811e-06	1.28707e-06	0.0013194	3.2811e-06	1.25228e-06	0.00134756	-2.81572e-05
2012	435233	Disorders of fatty-acid metabolism	3.02871e-06	1.461e-06	0.00104634	3.02871e-06	1.42621e-06	0.00107373	-2.73846e-05
2012	312939	Thromboangiitis obliterans	1.64055e-06	9.73997e-07	0.000582978	1.76675e-06	1.04357e-06	0.000610075	-2.70973e-05
2012	374753	Closed fracture of vault of skull with cerebral laceration AND/OR contusion	3.4073e-06	1.42621e-06	0.00127435	3.4073e-06	1.39142e-06	0.00130142	-2.70675e-05
2012	192433	Congenital hypertrophic pyloric stenosis	2.14533e-06	1.66971e-06	0.000344374	2.14533e-06	1.63492e-06	0.000371257	-2.68828e-05
2012	440009	Complication of implant	0.000113072	9.7017e-05	0.00156653	9.45209e-05	0.000110653	0.00159282	-2.62896e-05
2012	199078	Vaginal wall prolapse	3.68493e-05	3.2942e-05	0.000661455	3.50825e-05	3.92729e-05	0.000687264	-2.58093e-05
2012	4193573	History of emotional abuse	1.53959e-05	2.01061e-05	0.00111796	1.53959e-05	2.02104e-05	0.00114106	-2.30935e-05
2012	436045	Malignant neoplasm of lip, oral cavity and pharynx	8.83373e-07	3.82642e-07	0.000629362	1.00957e-06	4.52213e-07	0.000651939	-2.25766e-05
2012	374023	Motor simple partial status	4.92165e-06	2.05235e-06	0.00153656	4.92165e-06	2.01756e-06	0.00155909	-2.25215e-05
2012	434901	Subchronic paranoid schizophrenia with acute exacerbation	7.57177e-07	3.1307e-07	0.0006071	8.83373e-07	3.82642e-07	0.000629362	-2.22623e-05
2012	432944	Major anomaly of jaw size	4.16447e-06	2.36542e-06	0.000995649	4.16447e-06	2.33064e-06	0.00101761	-2.19655e-05
2012	439857	Parainfluenza virus pneumonia	1.89294e-06	1.00878e-06	0.000734037	2.01914e-06	1.07835e-06	0.000755963	-2.19259e-05
2012	197596	Toxic gastroenteritis	4.29067e-06	2.36542e-06	0.00105534	4.29067e-06	2.33064e-06	0.00107723	-2.18866e-05
2012	4246127	Malignant neoplasm of liver	4.80807e-05	4.40386e-05	0.000595612	4.36639e-05	4.78302e-05	0.000616003	-2.03908e-05
2012	442565	Gestational edema without hypertension	8.95993e-06	4.52213e-06	0.00170925	1.07267e-05	1.71841e-05	0.00172859	-1.93339e-05
2012	75620	Traumatic arthropathy of the ankle and/or foot	7.82416e-06	7.16583e-06	0.000240468	7.31938e-06	8.03547e-06	0.000258444	-1.79754e-05
2012	194393	CACS - Coeliac axis compression syndrome	6.436e-06	4.00034e-06	0.00106625	6.436e-06	3.96556e-06	0.00108328	-1.70348e-05
2012	135349	Compartment syndrome of upper limb	4.16447e-06	2.40021e-06	0.000973808	4.29067e-06	2.46978e-06	0.000990403	-1.65958e-05
2012	30770	Chronic peptic ulcer with hemorrhage but without obstruction	4.66926e-06	2.74806e-06	0.000997617	4.79545e-06	2.81763e-06	0.00101373	-1.61129e-05
2012	133283	Pyoderma gangrenosum	2.90251e-06	1.32185e-06	0.00108761	2.77631e-06	1.2175e-06	0.00110311	-1.54973e-05
2012	441787	Herpesviral meningitis	7.19318e-06	5.11348e-06	0.00083839	7.19318e-06	5.0787e-06	0.000853621	-1.52304e-05
2012	196182	Obstructed labour caused by pelvic soft tissues - delivered	2.28415e-05	2.09757e-05	0.00039862	2.28415e-05	2.09061e-05	0.000413812	-1.51923e-05
2012	435578	Acute duodenal ulcer with perforation but without obstruction	4.92165e-06	2.74806e-06	0.00110995	5.04785e-06	2.81763e-06	0.0011246	-1.46536e-05
2012	72501	Superficial foreign body of foot without major open wound AND without infection	6.30981e-07	2.08714e-07	0.000651691	7.57177e-07	2.78285e-07	0.000665558	-1.38667e-05
2012	436913	Primary malignant neoplasm of jejunum	1.38816e-06	7.65283e-07	0.000600274	1.26196e-06	6.60926e-07	0.000612968	-1.26947e-05
2012	256811	Congenital anomaly of nose	2.14533e-06	8.6964e-07	0.00103901	2.27153e-06	9.39211e-07	0.00105153	-1.25173e-05
2012	4177243	Cancer of pharynx	1.00957e-05	9.87911e-06	6.85325e-05	9.96949e-06	1.0227e-05	8.10229e-05	-1.24904e-05
2012	196455	Hepatorenal syndrome	1.2872e-05	1.23489e-05	0.000147312	1.18624e-05	1.24185e-05	0.000159579	-1.22676e-05
2012	432252	Sequelae of infectious and parasitic diseases	3.78588e-06	1.70449e-06	0.00125623	3.91208e-06	1.77407e-06	0.00126799	-1.17681e-05
2012	433032	Pyrexia postprocedure	0.000127584	0.000119871	0.000693464	0.000117362	0.000125124	0.000704916	-1.14522e-05
2012	257586	Anterior open bite	2.27153e-06	8.6964e-07	0.00111862	2.39773e-06	9.39211e-07	0.00112915	-1.0529e-05
2012	438126	Amphetamine abuse, continuous	3.02871e-06	1.2175e-06	0.00124304	3.1549e-06	1.28707e-06	0.00125333	-1.02955e-05
2012	137783	Serratia septicaemia	2.77631e-06	1.461e-06	0.000903653	2.65012e-06	1.35664e-06	0.000913858	-1.02052e-05
2012	198900	Bilateral traumatic amputation of legs at any level without complication	3.78588e-07	1.04357e-07	0.000558064	5.04785e-07	1.73928e-07	0.000567952	-9.88879e-06
2012	436534	Hypothermia of newborn	5.67883e-06	2.71328e-06	0.00144772	5.55263e-06	2.60892e-06	0.00145722	-9.49457e-06
2012	441897	Chronic duodenal ileus	1.89294e-06	6.60926e-07	0.00109027	2.01914e-06	7.30498e-07	0.00109903	-8.76451e-06
2012	432375	Triplet pregnancy	4.29067e-06	2.33064e-06	0.00107723	4.54306e-06	2.50456e-06	0.00108594	-8.70948e-06
2012	4171430	Screening for malignant neoplasm of rectum	5.04785e-07	1.39142e-07	0.000644396	6.30981e-07	2.08714e-07	0.000651691	-7.29473e-06
2012	442919	Mental disorder in the puerperium - baby delivered	5.67883e-06	5.46134e-06	9.21519e-05	5.30024e-06	5.53091e-06	9.9123e-05	-6.9711e-06
2012	436678	Factor IX deficiency	1.26196e-06	3.82642e-07	0.000969687	1.38816e-06	4.52213e-07	0.000975692	-6.0053e-06
2012	133816	Eclampsia - delivered	6.81459e-06	6.81798e-06	1.29685e-06	6.94079e-06	6.92233e-06	7.00915e-06	-5.7123e-06
2012	193544	Vaginal abnormality - baby delivered	8.32894e-06	8.10504e-06	7.81089e-05	8.07655e-06	8.31376e-06	8.28605e-05	-4.75151e-06
2012	433802	Disturbance of tooth eruption or exfoliation	5.93122e-06	5.67005e-06	0.000108438	5.67883e-06	5.94834e-06	0.000111778	-3.34028e-06
2012	76750	Generally contracted pelvis with antenatal problem	8.83373e-06	5.14827e-06	0.00139387	9.33851e-06	1.4123e-05	0.00139692	-3.04346e-06
2012	22274	Neoplasm of uncertain behaviour of larynx	5.04785e-07	3.47856e-07	0.000240344	5.04785e-07	3.47856e-07	0.000240344	0
2012	22288	Hereditary ovalocytosis	1.26196e-07	3.47856e-08	0.000322198	1.26196e-07	3.47856e-08	0.000322198	0
2012	22426	Congenital macrostomia	1.26196e-06	4.52213e-07	0.000874657	1.26196e-06	4.52213e-07	0.000874657	0
2012	22557	Malignant neoplasm of submandibular gland	2.52392e-07	6.95712e-08	0.000455657	2.52392e-07	6.95712e-08	0.000455657	0
2012	22665	Chronic peptic ulcer with hemorrhage AND with perforation but without obstruction	1.26196e-07	3.47856e-08	0.000322198	1.26196e-07	3.47856e-08	0.000322198	0
2012	22871	Neoplasm of uncertain behavior of pineal gland	2.52392e-07	6.95712e-08	0.000455657	2.52392e-07	6.95712e-08	0.000455657	0
2012	23358	Open wound of pharynx without complication	1.13577e-06	3.47856e-07	0.000914808	1.13577e-06	3.47856e-07	0.000914808	0
2012	23731	Benign tumour of larynx	8.83373e-07	2.43499e-07	0.000852456	8.83373e-07	2.43499e-07	0.000852456	0
2012	23789	Pharynx or nasopharynx cyst	1.26196e-07	3.47856e-08	0.000322198	1.26196e-07	3.47856e-08	0.000322198	0
2012	23806	Atrophy of salivary gland	2.52392e-07	6.95712e-08	0.000455657	2.52392e-07	6.95712e-08	0.000455657	0
2012	24884	Benign neoplasm of carotid body	2.52392e-07	1.73928e-07	0.000169949	2.52392e-07	1.73928e-07	0.000169949	0
2012	25068	Branchial cleft sinus and fistula	1.26196e-07	3.47856e-08	0.000322198	1.26196e-07	3.47856e-08	0.000322198	0
2012	25211	Iatrogenic pituitary disorder	1.64055e-06	6.95712e-07	0.000874202	1.64055e-06	6.95712e-07	0.000874202	0
2012	26286	Burn of neck	1.26196e-07	3.47856e-08	0.000322198	1.26196e-07	3.47856e-08	0.000322198	0
2012	26361	Primary malignant neoplasm of pineal gland	8.83373e-07	3.82642e-07	0.000629362	8.83373e-07	3.82642e-07	0.000629362	0
2012	26514	Laryngeal web	2.52392e-07	1.73928e-07	0.000169949	2.52392e-07	1.73928e-07	0.000169949	0
2012	27235	Primary malignant neoplasm of carotid body	2.52392e-07	1.04357e-07	0.000350509	2.52392e-07	1.04357e-07	0.000350509	0
2012	27411	Open wound of multiple sites of mouth with complication	2.52392e-07	3.47856e-08	0.000574264	2.52392e-07	3.47856e-08	0.000574264	0
2012	27438	Burn of esophagus	1.26196e-07	6.95712e-08	0.000180989	1.26196e-07	6.95712e-08	0.000180989	0
2012	27826	Combination of endocrine dysfunction	6.30981e-07	3.1307e-07	0.000462724	6.30981e-07	3.1307e-07	0.000462724	0
2012	28127	Multiple endocrine neoplasia, type 1	6.30981e-07	2.08714e-07	0.000651691	6.30981e-07	2.08714e-07	0.000651691	0
2012	28461	Hypertrophy of salivary gland	7.57177e-07	3.47856e-07	0.00055067	7.57177e-07	3.47856e-07	0.00055067	0
2012	30284	Motion sickness	1.26196e-07	3.47856e-08	0.000322198	1.26196e-07	3.47856e-08	0.000322198	0
2012	30356	Benign neoplasm of pharynx	2.52392e-07	1.04357e-07	0.000350509	2.52392e-07	1.04357e-07	0.000350509	0
2012	31386	Congenital absence of salivary gland	1.26196e-07	3.47856e-08	0.000322198	1.26196e-07	3.47856e-08	0.000322198	0
2012	31601	Acute laryngotracheitis with obstruction	2.52392e-07	6.95712e-08	0.000455657	2.52392e-07	6.95712e-08	0.000455657	0
2012	31668	Acquired deformity of neck	1.13577e-06	4.86998e-07	0.000720238	1.13577e-06	4.86998e-07	0.000720238	0
2012	31720	Open wound of pharynx with complication	6.30981e-07	1.73928e-07	0.000720457	6.30981e-07	1.73928e-07	0.000720457	0
2012	72377	Shoulder girdle dystocia	1.13577e-06	2.78285e-07	0.00101978	1.13577e-06	2.78285e-07	0.00101978	0
2012	72398	Arthropathy in Behcet's syndrome	1.26196e-07	3.47856e-08	0.000322198	1.26196e-07	3.47856e-08	0.000322198	0
2012	72399	Arthropathy in Behcet syndrome of multiple sites	1.26196e-07	3.47856e-08	0.000322198	1.26196e-07	3.47856e-08	0.000322198	0
2012	72468	Open traumatic dislocation of temporomandibular joint	1.26196e-07	3.47856e-08	0.000322198	1.26196e-07	3.47856e-08	0.000322198	0
2012	72786	Burn of finger	1.26196e-07	3.47856e-08	0.000322198	1.26196e-07	3.47856e-08	0.000322198	0
2012	72926	Labyrinthine fistula	2.52392e-07	6.95712e-08	0.000455657	2.52392e-07	6.95712e-08	0.000455657	0
2012	72973	Chromosomal abnormality in fetus affecting obstetrical care	1.26196e-07	3.47856e-08	0.000322198	1.26196e-07	3.47856e-08	0.000322198	0
2012	73017	Congenital anomaly of toe	5.04785e-07	1.73928e-07	0.000567952	5.04785e-07	1.73928e-07	0.000567952	0
2012	73043	Open traumatic dislocation of shoulder	1.26196e-07	3.47856e-08	0.000322198	1.26196e-07	3.47856e-08	0.000322198	0
2012	73068	Superficial foreign body of finger without major open wound but with infection	1.26196e-07	6.95712e-08	0.000180989	1.26196e-07	6.95712e-08	0.000180989	0
2012	73072	Crushing injury of upper arm	1.26196e-07	3.47856e-08	0.000322198	1.26196e-07	3.47856e-08	0.000322198	0
2012	73085	Superficial femoral artery injury	8.83373e-07	2.08714e-07	0.000913001	8.83373e-07	2.08714e-07	0.000913001	0
2012	73335	Closed posterior dislocation of proximal end of tibia	3.78588e-07	1.04357e-07	0.000558064	3.78588e-07	1.04357e-07	0.000558064	0
2012	73373	Burn erythema of upper limb	2.52392e-07	6.95712e-08	0.000455657	2.52392e-07	6.95712e-08	0.000455657	0
2012	73395	Complication of reattached foot AND/OR toe	1.26196e-07	3.47856e-08	0.000322198	1.26196e-07	3.47856e-08	0.000322198	0
2012	73538	Hydrocephalic disproportion - delivered	2.52392e-07	6.95712e-08	0.000455657	2.52392e-07	6.95712e-08	0.000455657	0
2012	73559	Ankylosis of joint of upper arm	1.26196e-07	3.47856e-08	0.000322198	1.26196e-07	3.47856e-08	0.000322198	0
2012	73616	Open fracture of lunate bone of wrist	1.26196e-07	3.47856e-08	0.000322198	1.26196e-07	3.47856e-08	0.000322198	0
2012	73845	Ankylosis of joint of shoulder region	1.26196e-07	3.47856e-08	0.000322198	1.26196e-07	3.47856e-08	0.000322198	0
2012	73888	Open fracture of navicular bone of foot	2.52392e-07	6.95712e-08	0.000455657	2.52392e-07	6.95712e-08	0.000455657	0
2012	73913	Burn of shoulder	1.26196e-07	3.47856e-08	0.000322198	1.26196e-07	3.47856e-08	0.000322198	0
2012	74124	Traumatic arthropathy	3.78588e-07	1.04357e-07	0.000558064	3.78588e-07	1.04357e-07	0.000558064	0
2012	74179	Open fracture of T7-T12 level with spinal cord injury	1.26196e-07	1.04357e-07	6.43234e-05	1.26196e-07	1.04357e-07	6.43234e-05	0
2012	74182	Open fracture of ischium	1.26196e-07	3.47856e-08	0.000322198	1.26196e-07	3.47856e-08	0.000322198	0
2012	74185	Open fracture cuboid	1.26196e-07	3.47856e-08	0.000322198	1.26196e-07	3.47856e-08	0.000322198	0
2012	74192	Open fracture of ulna, coronoid	2.52392e-07	6.95712e-08	0.000455657	2.52392e-07	6.95712e-08	0.000455657	0
2012	74399	Articular disc disorder of temporomandibular joint	7.57177e-07	2.43499e-07	0.000726205	7.57177e-07	2.43499e-07	0.000726205	0
2012	74433	Obstetric breast abscess - delivered	1.26196e-07	6.95712e-08	0.000180989	1.26196e-07	6.95712e-08	0.000180989	0
2012	74468	Congenital anomaly of rib	8.83373e-07	4.52213e-07	0.000527616	8.83373e-07	4.52213e-07	0.000527616	0
2012	74522	Third degree burn of chest wall	3.78588e-07	1.04357e-07	0.000558064	3.78588e-07	1.04357e-07	0.000558064	0
2012	74564	Arthritis due to rubella	1.26196e-07	3.47856e-08	0.000322198	1.26196e-07	3.47856e-08	0.000322198	0
2012	74737	ABC - Aneurysmal bone cyst	6.30981e-07	2.78285e-07	0.000523082	6.30981e-07	2.78285e-07	0.000523082	0
2012	74739	Osteopathy from poliomyelitis	1.26196e-07	3.47856e-08	0.000322198	1.26196e-07	3.47856e-08	0.000322198	0
2012	74778	Open fracture of tarsal AND metatarsal bones	2.52392e-07	1.04357e-07	0.000350509	2.52392e-07	1.04357e-07	0.000350509	0
2012	74781	Open subtrochanteric fracture	5.04785e-07	2.08714e-07	0.000495695	5.04785e-07	2.08714e-07	0.000495695	0
2012	74809	Crushing injury of hand	7.57177e-07	2.78285e-07	0.000665558	7.57177e-07	2.78285e-07	0.000665558	0
2012	74864	Gonococcal joint infection	1.26196e-07	3.47856e-08	0.000322198	1.26196e-07	3.47856e-08	0.000322198	0
2012	74892	Articular gout	3.78588e-07	4.17427e-07	6.1563e-05	3.78588e-07	4.17427e-07	6.1563e-05	0
2012	74998	Pycocele	3.78588e-07	1.73928e-07	0.000389382	3.78588e-07	1.73928e-07	0.000389382	0
2012	75015	Multiple gestation with one OR more fetal malpresentations	6.30981e-07	4.17427e-07	0.000294956	6.30981e-07	4.17427e-07	0.000294956	0
2012	75035	Arthropathy associated with non-infective gastrointestinal disorder	5.04785e-07	2.43499e-07	0.000427166	5.04785e-07	2.43499e-07	0.000427166	0
2012	75090	Open fracture of three ribs	1.26196e-07	3.47856e-08	0.000322198	1.26196e-07	3.47856e-08	0.000322198	0
2012	75092	Open fracture of multiple sites of phalanges of hand	5.04785e-07	2.08714e-07	0.000495695	5.04785e-07	2.08714e-07	0.000495695	0
2012	75112	Traumatic amputation of thumb with complication	1.26196e-07	3.47856e-08	0.000322198	1.26196e-07	3.47856e-08	0.000322198	0
2012	75121	Burn of lower leg	5.04785e-07	1.39142e-07	0.000644396	5.04785e-07	1.39142e-07	0.000644396	0
2012	75326	Obstetric damage to pelvic joints and ligaments - delivered	4.03828e-06	4.66127e-06	0.000298711	4.03828e-06	4.66127e-06	0.000298711	0
2012	75345	Hemarthrosis of shoulder region	1.26196e-07	3.47856e-08	0.000322198	1.26196e-07	3.47856e-08	0.000322198	0
2012	75375	Closed fracture lunate	1.26196e-07	6.95712e-08	0.000180989	1.26196e-07	6.95712e-08	0.000180989	0
2012	75379	Open fracture distal humerus, lateral epicondyle	1.26196e-07	3.47856e-08	0.000322198	1.26196e-07	3.47856e-08	0.000322198	0
2012	75413	Burn of wrist	1.26196e-07	3.47856e-08	0.000322198	1.26196e-07	3.47856e-08	0.000322198	0
2012	75608	Shoulder dystocia with antenatal problem	3.78588e-07	1.04357e-07	0.000558064	3.78588e-07	1.04357e-07	0.000558064	0
2012	75622	Monoarticular juvenile rheumatoid arthritis	2.52392e-07	6.95712e-08	0.000455657	2.52392e-07	6.95712e-08	0.000455657	0
2012	75627	Peripheral enthesopathy	1.26196e-07	3.47856e-08	0.000322198	1.26196e-07	3.47856e-08	0.000322198	0
2012	75668	Sprain of sacroiliac region	3.78588e-07	1.04357e-07	0.000558064	3.78588e-07	1.04357e-07	0.000558064	0
2012	75690	Full thickness burn of ankle	2.52392e-07	6.95712e-08	0.000455657	2.52392e-07	6.95712e-08	0.000455657	0
2012	75692	Full thickness burn of knee	1.26196e-07	3.47856e-08	0.000322198	1.26196e-07	3.47856e-08	0.000322198	0
2012	75708	Foreign body in anus and rectum	1.00957e-06	3.82642e-07	0.000751415	1.00957e-06	3.82642e-07	0.000751415	0
2012	75916	Simple syndactyly of fingers	1.26196e-07	3.47856e-08	0.000322198	1.26196e-07	3.47856e-08	0.000322198	0
2012	75942	Open fracture of rib	1.26196e-07	3.47856e-08	0.000322198	1.26196e-07	3.47856e-08	0.000322198	0
2012	75943	Open fracture of pubis	3.78588e-07	1.04357e-07	0.000558064	3.78588e-07	1.04357e-07	0.000558064	0
2012	75971	Open wound of multiple sites of one upper limb with tendon involvement	5.04785e-07	1.04357e-07	0.000725572	5.04785e-07	1.04357e-07	0.000725572	0
2012	75996	Sacral spinal cord injury without bone injury	1.26196e-07	3.47856e-08	0.000322198	1.26196e-07	3.47856e-08	0.000322198	0
2012	76034	Herpes simplex whitlow	2.52392e-07	1.39142e-07	0.000255957	2.52392e-07	1.39142e-07	0.000255957	0
2012	76130	Inactive Meniere's disease	2.52392e-07	1.04357e-07	0.000350509	2.52392e-07	1.04357e-07	0.000350509	0
2012	76207	Scoliosis due to radiation	1.26196e-07	3.47856e-08	0.000322198	1.26196e-07	3.47856e-08	0.000322198	0
2012	76275	Unilateral traumatic amputation of arm without complication	3.78588e-07	1.04357e-07	0.000558064	3.78588e-07	1.04357e-07	0.000558064	0
2012	76388	Post-thoracotomy pain syndrome	6.30981e-07	2.08714e-07	0.000651691	6.30981e-07	2.08714e-07	0.000651691	0
2012	76396	Toxic myoneural junction disorder	1.26196e-07	3.47856e-08	0.000322198	1.26196e-07	3.47856e-08	0.000322198	0
2012	76467	Hypoplastic breast	1.00957e-06	2.08714e-07	0.00102611	1.00957e-06	2.08714e-07	0.00102611	0
2012	76472	Dysplasia of anus	2.52392e-07	6.95712e-08	0.000455657	2.52392e-07	6.95712e-08	0.000455657	0
2012	76491	Obstetric non-purulent mastitis with antenatal complication	3.78588e-07	1.73928e-07	0.000389382	3.78588e-07	1.73928e-07	0.000389382	0
2012	76533	Non-immune hydrops fetalis	1.26196e-07	3.47856e-08	0.000322198	1.26196e-07	3.47856e-08	0.000322198	0
2012	76563	Late effect of burn of wrist AND/OR hand	1.26196e-07	3.47856e-08	0.000322198	1.26196e-07	3.47856e-08	0.000322198	0
2012	76573	Full thickness burn of hand	3.02871e-06	1.49578e-06	0.00101918	3.02871e-06	1.49578e-06	0.00101918	0
2012	76598	Deep third degree burn of foot	1.26196e-07	3.47856e-08	0.000322198	1.26196e-07	3.47856e-08	0.000322198	0
2012	76784	Bleeding into joint	5.04785e-07	1.39142e-07	0.000644396	5.04785e-07	1.39142e-07	0.000644396	0
2012	76790	Familial ligamentous laxity	8.83373e-07	2.43499e-07	0.000852456	8.83373e-07	2.43499e-07	0.000852456	0
2012	76801	Polyostotic fibrous dysplasia of bone	1.26196e-07	3.47856e-08	0.000322198	1.26196e-07	3.47856e-08	0.000322198	0
2012	76819	Congenital unilateral subluxation of hip	3.65969e-06	1.2175e-06	0.00156391	3.65969e-06	1.2175e-06	0.00156391	0
2012	77069	Old posterior cruciate ligament disruption	3.78588e-07	1.39142e-07	0.00047062	3.78588e-07	1.39142e-07	0.00047062	0
2012	77112	Open fracture of scapula	3.78588e-07	1.39142e-07	0.00047062	3.78588e-07	1.39142e-07	0.00047062	0
2012	77115	Multiple open fractures of pelvis with disruption of pelvic circle	1.26196e-07	6.95712e-08	0.000180989	1.26196e-07	6.95712e-08	0.000180989	0
2012	77131	Open fracture of astragalus	2.14533e-06	6.95712e-07	0.00121627	2.14533e-06	6.95712e-07	0.00121627	0
2012	77156	Superficial foreign body of toe without major open wound but with infection	7.57177e-07	2.43499e-07	0.000726205	7.57177e-07	2.43499e-07	0.000726205	0
2012	77180	Full thickness burn of a single finger	2.52392e-07	6.95712e-08	0.000455657	2.52392e-07	6.95712e-08	0.000455657	0
2012	77182	Third degree burn of toe	2.52392e-07	6.95712e-08	0.000455657	2.52392e-07	6.95712e-08	0.000455657	0
2012	77348	Arthropathy associated with viral disease	7.57177e-07	1.73928e-07	0.00085481	7.57177e-07	1.73928e-07	0.00085481	0
2012	77356	Pathological dislocation of joint	1.26196e-07	3.47856e-08	0.000322198	1.26196e-07	3.47856e-08	0.000322198	0
2012	77408	Closed anterior dislocation of proximal end of tibia	1.26196e-07	3.47856e-08	0.000322198	1.26196e-07	3.47856e-08	0.000322198	0
2012	77437	Third degree burn of upper arm	5.04785e-07	1.73928e-07	0.000567952	5.04785e-07	1.73928e-07	0.000567952	0
2012	77517	Benign neoplasm of scapula and long bones of upper limb	8.83373e-07	4.17427e-07	0.000577757	8.83373e-07	4.17427e-07	0.000577757	0
2012	77600	Encysted hydrocele	1.26196e-07	6.95712e-08	0.000180989	1.26196e-07	6.95712e-08	0.000180989	0
2012	77635	Disease of hand	2.52392e-07	6.95712e-08	0.000455657	2.52392e-07	6.95712e-08	0.000455657	0
2012	77640	Hemarthrosis of hip	3.78588e-07	2.08714e-07	0.000313483	3.78588e-07	2.08714e-07	0.000313483	0
2012	77653	Traumatic myositis ossificans	2.52392e-07	6.95712e-08	0.000455657	2.52392e-07	6.95712e-08	0.000455657	0
2012	77661	Congenital dislocation of one hip with subluxation of other	1.26196e-07	3.47856e-08	0.000322198	1.26196e-07	3.47856e-08	0.000322198	0
2012	77665	Radiation kyphosis	1.26196e-07	3.47856e-08	0.000322198	1.26196e-07	3.47856e-08	0.000322198	0
2012	77679	Spine or spinal cord injury due to birth trauma	1.26196e-07	3.47856e-08	0.000322198	1.26196e-07	3.47856e-08	0.000322198	0
2012	77718	Open wound of shoulder region with tendon involvement	2.52392e-07	6.95712e-08	0.000455657	2.52392e-07	6.95712e-08	0.000455657	0
2012	77730	Third degree burn of breast	2.52392e-07	6.95712e-08	0.000455657	2.52392e-07	6.95712e-08	0.000455657	0
2012	77923	Eosinophilic colitis	2.52392e-07	1.04357e-07	0.000350509	2.52392e-07	1.04357e-07	0.000350509	0
2012	77952	Loose body in joint of upper arm	2.52392e-07	1.04357e-07	0.000350509	2.52392e-07	1.04357e-07	0.000350509	0
2012	77956	Pathological dislocation of the ankle and/or foot	2.52392e-07	6.95712e-08	0.000455657	2.52392e-07	6.95712e-08	0.000455657	0
2012	78011	Sprain of metacarpophalangeal joint	2.52392e-07	1.04357e-07	0.000350509	2.52392e-07	1.04357e-07	0.000350509	0
2012	78025	Superficial injury of hand with infection	2.52392e-07	6.95712e-08	0.000455657	2.52392e-07	6.95712e-08	0.000455657	0
2012	78073	Urogenital infection by Trichomonas vaginalis	8.83373e-07	2.43499e-07	0.000852456	8.83373e-07	2.43499e-07	0.000852456	0
2012	78110	Carcinoma in situ of anus	1.26196e-07	6.95712e-08	0.000180989	1.26196e-07	6.95712e-08	0.000180989	0
2012	78218	Obstetric breast abscess with antenatal complication	2.52392e-07	6.95712e-08	0.000455657	2.52392e-07	6.95712e-08	0.000455657	0
2012	78233	Old disruption of medial collateral ligament	6.30981e-07	2.08714e-07	0.000651691	6.30981e-07	2.08714e-07	0.000651691	0
2012	78276	Open fracture of ilium	5.04785e-07	2.08714e-07	0.000495695	5.04785e-07	2.08714e-07	0.000495695	0
2012	78510	Elbow - recurrent dislocation	1.26196e-07	3.47856e-08	0.000322198	1.26196e-07	3.47856e-08	0.000322198	0
2012	78524	Acquired deformity of finger	3.78588e-07	1.04357e-07	0.000558064	3.78588e-07	1.04357e-07	0.000558064	0
2012	78574	Open fracture multiple ribs	2.52392e-07	1.04357e-07	0.000350509	2.52392e-07	1.04357e-07	0.000350509	0
2012	78609	Crush injury of arm	1.26196e-07	3.47856e-08	0.000322198	1.26196e-07	3.47856e-08	0.000322198	0
2012	78706	Benign tumour of urinary tract	2.52392e-07	6.95712e-08	0.000455657	2.52392e-07	6.95712e-08	0.000455657	0
2012	78771	Labyrinthine dysfunction	7.57177e-07	2.43499e-07	0.000726205	7.57177e-07	2.43499e-07	0.000726205	0
2012	78799	Chronic ulcerative ileocolitis	4.54306e-06	1.80885e-06	0.00153425	4.54306e-06	1.80885e-06	0.00153425	0
2012	78833	Hemarthrosis of elbow	1.26196e-07	3.47856e-08	0.000322198	1.26196e-07	3.47856e-08	0.000322198	0
2012	78863	Undescended shoulder	2.52392e-07	6.95712e-08	0.000455657	2.52392e-07	6.95712e-08	0.000455657	0
2012	78907	Superficial injury of foot without infection	1.26196e-07	3.47856e-08	0.000322198	1.26196e-07	3.47856e-08	0.000322198	0
2012	78909	Contusion, shoulder and upper arm, multiple sites	1.26196e-07	3.47856e-08	0.000322198	1.26196e-07	3.47856e-08	0.000322198	0
2012	78937	Injury of dorsal nerve roots	1.26196e-07	3.47856e-08	0.000322198	1.26196e-07	3.47856e-08	0.000322198	0
2012	79104	Loose body in joint	5.04785e-07	1.39142e-07	0.000644396	5.04785e-07	1.39142e-07	0.000644396	0
2012	79121	Aseptic necrosis of talus	7.57177e-07	3.1307e-07	0.0006071	7.57177e-07	3.1307e-07	0.0006071	0
2012	79124	Talipes calcaneovalgus	2.52392e-07	6.95712e-08	0.000455657	2.52392e-07	6.95712e-08	0.000455657	0
2012	79146	Foetal blood loss	3.78588e-07	1.39142e-07	0.00047062	3.78588e-07	1.39142e-07	0.00047062	0
2012	79168	Open fracture of sacrum AND/OR coccyx without spinal cord injury	1.26196e-07	3.47856e-08	0.000322198	1.26196e-07	3.47856e-08	0.000322198	0
2012	79173	Closed dislocation of jaw	1.00957e-06	3.82642e-07	0.000751415	1.00957e-06	3.82642e-07	0.000751415	0
2012	79198	Open wound of multiple sites of shoulder AND/OR upper arm without complication	1.26196e-07	3.47856e-08	0.000322198	1.26196e-07	3.47856e-08	0.000322198	0
2012	79212	Injury of tibial nerve	1.26196e-07	3.47856e-08	0.000322198	1.26196e-07	3.47856e-08	0.000322198	0
2012	79230	Full thickness burn of multiple sites of arm	2.14533e-06	9.39211e-07	0.000971206	2.14533e-06	9.39211e-07	0.000971206	0
2012	79749	Primary malignant neoplasm of body of penis	1.26196e-07	3.47856e-08	0.000322198	1.26196e-07	3.47856e-08	0.000322198	0
2012	79930	Congenital hemivertebra	7.57177e-07	1.73928e-07	0.00085481	7.57177e-07	1.73928e-07	0.00085481	0
2012	79962	Crushing injury of elbow	1.26196e-07	3.47856e-08	0.000322198	1.26196e-07	3.47856e-08	0.000322198	0
2012	80201	Longitudinal deficiency of phalanges of hand	1.26196e-07	3.47856e-08	0.000322198	1.26196e-07	3.47856e-08	0.000322198	0
2012	80294	Foreign body in genitourinary tract	5.04785e-07	2.08714e-07	0.000495695	5.04785e-07	2.08714e-07	0.000495695	0
2012	80295	Burn of toe	1.26196e-07	3.47856e-08	0.000322198	1.26196e-07	3.47856e-08	0.000322198	0
2012	80484	Crystal-related arthropathy and periarthropathy	1.26196e-07	3.47856e-08	0.000322198	1.26196e-07	3.47856e-08	0.000322198	0
2012	80494	Arthropathy associated with another disorder	3.78588e-07	1.04357e-07	0.000558064	3.78588e-07	1.04357e-07	0.000558064	0
2012	80495	Palindromic rheumatism of the pelvic region and thigh	1.26196e-07	3.47856e-08	0.000322198	1.26196e-07	3.47856e-08	0.000322198	0
2012	80496	Schmorl's nodes	1.26196e-07	6.95712e-08	0.000180989	1.26196e-07	6.95712e-08	0.000180989	0
2012	80498	Joint ankylosis of the ankle and/or foot	6.30981e-07	2.08714e-07	0.000651691	6.30981e-07	2.08714e-07	0.000651691	0
2012	80576	Iliac vein injury	5.04785e-07	1.39142e-07	0.000644396	5.04785e-07	1.39142e-07	0.000644396	0
2012	80807	Old disruption of lateral collateral ligament	1.26196e-07	3.47856e-08	0.000322198	1.26196e-07	3.47856e-08	0.000322198	0
2012	80808	Arthropathy associated with endocrine and metabolic disorder	1.26196e-07	3.47856e-08	0.000322198	1.26196e-07	3.47856e-08	0.000322198	0
2012	80811	Rupture of extensor tendons of hand AND/OR wrist	3.78588e-07	1.04357e-07	0.000558064	3.78588e-07	1.04357e-07	0.000558064	0
2012	80819	Acquired hallux varus	1.26196e-07	6.95712e-08	0.000180989	1.26196e-07	6.95712e-08	0.000180989	0
2012	80860	Open fracture of vertebral column with spinal cord injury	2.52392e-07	6.95712e-08	0.000455657	2.52392e-07	6.95712e-08	0.000455657	0
2012	80866	Closed lateral dislocation of elbow	1.26196e-07	3.47856e-08	0.000322198	1.26196e-07	3.47856e-08	0.000322198	0
2012	80879	Open wound of upper arm with tendon involvement	3.78588e-07	6.95712e-08	0.000652802	3.78588e-07	6.95712e-08	0.000652802	0
2012	80914	Second degree burn of two OR more fingers not including thumb	5.04785e-07	1.39142e-07	0.000644396	5.04785e-07	1.39142e-07	0.000644396	0
2012	80946	Tinea manus	1.26196e-07	3.47856e-08	0.000322198	1.26196e-07	3.47856e-08	0.000322198	0
2012	81064	Pseudopolyposis of colon	1.13577e-06	4.17427e-07	0.000815139	1.13577e-06	4.17427e-07	0.000815139	0
2012	81097	Felty's syndrome	3.78588e-07	6.95712e-08	0.000652802	3.78588e-07	6.95712e-08	0.000652802	0
2012	81098	Traumatic arthropathy of the upper arm	1.26196e-07	3.47856e-08	0.000322198	1.26196e-07	3.47856e-08	0.000322198	0
2012	81148	Open Monteggia's fracture	1.00957e-06	2.78285e-07	0.000911314	1.00957e-06	2.78285e-07	0.000911314	0
2012	81149	Open posterior dislocation of elbow	1.26196e-07	3.47856e-08	0.000322198	1.26196e-07	3.47856e-08	0.000322198	0
2012	81178	Third degree burn of two OR more fingers not including thumb	1.26196e-07	3.47856e-08	0.000322198	1.26196e-07	3.47856e-08	0.000322198	0
2012	81303	Labyrinthine disorder	1.26196e-07	3.47856e-08	0.000322198	1.26196e-07	3.47856e-08	0.000322198	0
2012	81476	Deep full thickness burn of the lower leg without loss of body part	2.52392e-07	6.95712e-08	0.000455657	2.52392e-07	6.95712e-08	0.000455657	0
2012	81496	Tuberculosis of vertebral column	6.30981e-07	2.78285e-07	0.000523082	6.30981e-07	2.78285e-07	0.000523082	0
2012	81623	Atrophy of breast	1.26196e-07	3.47856e-08	0.000322198	1.26196e-07	3.47856e-08	0.000322198	0
2012	81665	Traumatic spondylopathy	1.89294e-06	8.00069e-07	0.000941816	1.89294e-06	8.00069e-07	0.000941816	0
2012	81705	Open dislocation of knee	1.26196e-07	3.47856e-08	0.000322198	1.26196e-07	3.47856e-08	0.000322198	0
2012	81937	Traumatic arthropathy of the hand	1.26196e-07	3.47856e-08	0.000322198	1.26196e-07	3.47856e-08	0.000322198	0
2012	81939	Recurrent dislocation of joint	2.52392e-07	6.95712e-08	0.000455657	2.52392e-07	6.95712e-08	0.000455657	0
2012	81948	Acquired varus deformity of hip joint	3.78588e-07	1.04357e-07	0.000558064	3.78588e-07	1.04357e-07	0.000558064	0
2012	132333	Acute perichondritis of pinna	2.52392e-07	1.04357e-07	0.000350509	2.52392e-07	1.04357e-07	0.000350509	0
2012	132420	Incomplete bilateral cleft lip	3.78588e-07	6.95712e-08	0.000652802	3.78588e-07	6.95712e-08	0.000652802	0
2012	132439	Unilateral incomplete cleft palate with cleft lip	2.27153e-06	1.73928e-06	0.000375851	2.27153e-06	1.73928e-06	0.000375851	0
2012	132482	Abrasion or friction burn of shoulder and upper arm, infected	1.26196e-07	3.47856e-08	0.000322198	1.26196e-07	3.47856e-08	0.000322198	0
2012	132483	Insect bite, nonvenomous, of hand, infected	3.78588e-07	1.04357e-07	0.000558064	3.78588e-07	1.04357e-07	0.000558064	0
2012	132491	Contusion of scapular region	1.26196e-07	3.47856e-08	0.000322198	1.26196e-07	3.47856e-08	0.000322198	0
2012	132494	Partial thickness burn of toe	1.26196e-07	3.47856e-08	0.000322198	1.26196e-07	3.47856e-08	0.000322198	0
2012	132495	Burn involving 30-39 percent of body surface, with 30-39 percent of body surface with full thickness burn	1.26196e-07	3.47856e-08	0.000322198	1.26196e-07	3.47856e-08	0.000322198	0
2012	132584	Thyroid hemorrhage and infarction	1.26196e-07	3.47856e-08	0.000322198	1.26196e-07	3.47856e-08	0.000322198	0
2012	132718	Chronic osteomyelitis of the shoulder region	5.04785e-07	2.08714e-07	0.000495695	5.04785e-07	2.08714e-07	0.000495695	0
2012	132850	Myeloid leukemia in remission	3.78588e-07	1.04357e-07	0.000558064	3.78588e-07	1.04357e-07	0.000558064	0
2012	132852	Leukaemic reticuloendotheliosis of extranodal AND/OR solid organ site	2.39773e-06	1.49578e-06	0.000646436	2.39773e-06	1.49578e-06	0.000646436	0
2012	132862	Carcinoma in situ of skin of trunk, excluding scrotum	1.26196e-07	3.47856e-08	0.000322198	1.26196e-07	3.47856e-08	0.000322198	0
2012	132983	Dermatographic urticaria	1.26196e-07	3.47856e-08	0.000322198	1.26196e-07	3.47856e-08	0.000322198	0
2012	133004	Preauricular sinus, pit or fistula	1.26196e-07	6.95712e-08	0.000180989	1.26196e-07	6.95712e-08	0.000180989	0
2012	133285	Feigned dermatitis	1.26196e-07	3.47856e-08	0.000322198	1.26196e-07	3.47856e-08	0.000322198	0
2012	133303	Congenital anomaly of mouth	2.52392e-07	6.95712e-08	0.000455657	2.52392e-07	6.95712e-08	0.000455657	0
2012	133305	Complete unilateral cleft lip	1.26196e-07	6.95712e-08	0.000180989	1.26196e-07	6.95712e-08	0.000180989	0
2012	133364	Second degree burn of back	2.14533e-06	9.04426e-07	0.0010049	2.14533e-06	9.04426e-07	0.0010049	0
2012	133367	Second degree burn of wrist	5.04785e-07	1.39142e-07	0.000644396	5.04785e-07	1.39142e-07	0.000644396	0
2012	133406	Roseola infantum due to human herpesvirus 6	1.26196e-07	6.95712e-08	0.000180989	1.26196e-07	6.95712e-08	0.000180989	0
2012	133645	Burn any degree involving 80-89 percent of body surface	1.26196e-07	3.47856e-08	0.000322198	1.26196e-07	3.47856e-08	0.000322198	0
2012	133803	Periapical abscess with sinus tract	7.57177e-07	2.08714e-07	0.000789221	7.57177e-07	2.08714e-07	0.000789221	0
2012	133859	Preauricular cyst	2.52392e-07	6.95712e-08	0.000455657	2.52392e-07	6.95712e-08	0.000455657	0
2012	134067	Primary dental caries, root surface origin	1.26196e-07	3.47856e-08	0.000322198	1.26196e-07	3.47856e-08	0.000322198	0
2012	134115	Photodermatitis due to sun	1.26196e-07	3.47856e-08	0.000322198	1.26196e-07	3.47856e-08	0.000322198	0
2012	134232	Superficial burn of scalp	1.26196e-07	3.47856e-08	0.000322198	1.26196e-07	3.47856e-08	0.000322198	0
2012	134243	Second degree burn of knee	1.26196e-07	3.47856e-08	0.000322198	1.26196e-07	3.47856e-08	0.000322198	0
2012	134248	Second degree burn of thumb	2.52392e-07	6.95712e-08	0.000455657	2.52392e-07	6.95712e-08	0.000455657	0
2012	134269	Salmonella septicemia	2.52392e-07	1.04357e-07	0.000350509	2.52392e-07	1.04357e-07	0.000350509	0
2012	134276	Cutaneous actinomycosis	2.52392e-07	6.95712e-08	0.000455657	2.52392e-07	6.95712e-08	0.000455657	0
2012	134290	Primary malignant neoplasm of palate	3.78588e-07	1.04357e-07	0.000558064	3.78588e-07	1.04357e-07	0.000558064	0
2012	134295	Primary malignant neoplasm of spinal meninges	8.83373e-07	3.47856e-07	0.000682526	8.83373e-07	3.47856e-07	0.000682526	0
2012	134380	Erythromelalgia	1.26196e-07	3.47856e-08	0.000322198	1.26196e-07	3.47856e-08	0.000322198	0
2012	134404	Anal spasm	3.78588e-07	1.39142e-07	0.00047062	3.78588e-07	1.39142e-07	0.00047062	0
2012	134414	Pre-eclampsia or eclampsia with pre-existing hypertension - delivered with postnatal complication	7.57177e-07	3.1307e-07	0.0006071	7.57177e-07	3.1307e-07	0.0006071	0
2012	134454	Chronic osteomyelitis of the forearm	1.26196e-07	3.47856e-08	0.000322198	1.26196e-07	3.47856e-08	0.000322198	0
2012	134520	Crushing injury of back	2.52392e-07	6.95712e-08	0.000455657	2.52392e-07	6.95712e-08	0.000455657	0
2012	134521	Partial thickness burn of scalp	3.78588e-07	1.04357e-07	0.000558064	3.78588e-07	1.04357e-07	0.000558064	0
2012	134534	Third degree burn of forearm	1.64055e-06	6.26141e-07	0.000952867	1.64055e-06	6.26141e-07	0.000952867	0
2012	134579	Primary malignant neoplasm of buccal mucosa	8.83373e-07	3.82642e-07	0.000629362	8.83373e-07	3.82642e-07	0.000629362	0
2012	134596	Lymphoid leukemia in remission	1.26196e-07	3.47856e-08	0.000322198	1.26196e-07	3.47856e-08	0.000322198	0
2012	134732	Acquired deformity of forearm	1.26196e-07	3.47856e-08	0.000322198	1.26196e-07	3.47856e-08	0.000322198	0
2012	134741	Congenital anomaly of limb	5.04785e-07	1.39142e-07	0.000644396	5.04785e-07	1.39142e-07	0.000644396	0
2012	134746	Clubbed fingers	2.52392e-07	6.95712e-08	0.000455657	2.52392e-07	6.95712e-08	0.000455657	0
2012	134757	Ectodermal dysplasia	1.26196e-07	3.47856e-08	0.000322198	1.26196e-07	3.47856e-08	0.000322198	0
2012	134780	Closed dislocation of metatarsal joint	7.57177e-07	2.08714e-07	0.000789221	7.57177e-07	2.08714e-07	0.000789221	0
2012	134879	Mycosis fungoides of intrathoracic lymph nodes	2.52392e-07	1.04357e-07	0.000350509	2.52392e-07	1.04357e-07	0.000350509	0
2012	134976	Complex dental caries	1.26196e-07	6.95712e-08	0.000180989	1.26196e-07	6.95712e-08	0.000180989	0
2012	135122	Multiple spinal cord injuries without spinal bone injury	1.26196e-07	6.95712e-08	0.000180989	1.26196e-07	6.95712e-08	0.000180989	0
2012	135194	Lymphosarcoma of intrathoracic lymph nodes	3.78588e-07	1.04357e-07	0.000558064	3.78588e-07	1.04357e-07	0.000558064	0
2012	135424	Foreign body in mouth	2.52392e-07	6.95712e-08	0.000455657	2.52392e-07	6.95712e-08	0.000455657	0
2012	135471	Herpes simplex septicemia	1.26196e-07	3.47856e-08	0.000322198	1.26196e-07	3.47856e-08	0.000322198	0
2012	135496	Acute leukemia in remission	3.78588e-07	1.39142e-07	0.00047062	3.78588e-07	1.39142e-07	0.00047062	0
2012	135611	Furuncle of hand	6.30981e-07	2.08714e-07	0.000651691	6.30981e-07	2.08714e-07	0.000651691	0
2012	135618	Prurigo	1.26196e-07	3.47856e-08	0.000322198	1.26196e-07	3.47856e-08	0.000322198	0
2012	135688	Abrasion AND/OR friction burn of foot with infection	5.04785e-07	1.39142e-07	0.000644396	5.04785e-07	1.39142e-07	0.000644396	0
2012	135695	Partial thickness burn of chin	5.04785e-07	1.39142e-07	0.000644396	5.04785e-07	1.39142e-07	0.000644396	0
2012	135717	Injury at C1-C4 level with central cord syndrome AND without bone injury	3.1549e-06	1.63492e-06	0.000982186	3.1549e-06	1.63492e-06	0.000982186	0
2012	135764	Mycosis fungoides of lymph nodes of multiple sites	2.52392e-07	1.04357e-07	0.000350509	2.52392e-07	1.04357e-07	0.000350509	0
2012	135779	Iatrogenic thyroiditis	1.26196e-07	3.47856e-08	0.000322198	1.26196e-07	3.47856e-08	0.000322198	0
2012	135890	Pruritus of male genital organs	2.52392e-07	1.04357e-07	0.000350509	2.52392e-07	1.04357e-07	0.000350509	0
2012	135984	Burn involving 20-29 percent of body surface, with 20-29 percent of body surface with full thickness burn	2.52392e-07	6.95712e-08	0.000455657	2.52392e-07	6.95712e-08	0.000455657	0
2012	136056	Chronic monocytic leukemia	1.26196e-07	3.47856e-08	0.000322198	1.26196e-07	3.47856e-08	0.000322198	0
2012	136205	Chronic osteomyelitis of the upper arm	2.52392e-07	1.04357e-07	0.000350509	2.52392e-07	1.04357e-07	0.000350509	0
2012	136274	Unilateral traumatic amputation below the elbow with complication	1.26196e-07	3.47856e-08	0.000322198	1.26196e-07	3.47856e-08	0.000322198	0
2012	136538	Closed fracture larynx and/or trachea	6.30981e-07	2.08714e-07	0.000651691	6.30981e-07	2.08714e-07	0.000651691	0
2012	136562	Open wound of gum without complication	5.04785e-07	1.73928e-07	0.000567952	5.04785e-07	1.73928e-07	0.000567952	0
2012	136575	Nonvenomous insect bite with infection	3.78588e-07	1.39142e-07	0.00047062	3.78588e-07	1.39142e-07	0.00047062	0
2012	136599	Burn involving 40-49 percent of body surface, with 40-49 percent of body surface with full thickness burn	1.26196e-07	3.47856e-08	0.000322198	1.26196e-07	3.47856e-08	0.000322198	0
2012	136639	Primary malignant neoplasm of sphenoidal sinus	1.26196e-07	3.47856e-08	0.000322198	1.26196e-07	3.47856e-08	0.000322198	0
2012	136656	Subacute lymphoid leukemia	1.26196e-07	3.47856e-08	0.000322198	1.26196e-07	3.47856e-08	0.000322198	0
2012	136710	Perichondritis of pinna	8.83373e-07	2.78285e-07	0.000793953	8.83373e-07	2.78285e-07	0.000793953	0
2012	136775	Contact dermatitis due to solar radiation	2.52392e-07	6.95712e-08	0.000455657	2.52392e-07	6.95712e-08	0.000455657	0
2012	136917	Primary malignant neoplasm of skin of face	1.26196e-07	1.04357e-07	6.43234e-05	1.26196e-07	1.04357e-07	6.43234e-05	0
2012	136928	Hodgkin disease, nodular sclerosis of intrathoracic lymph nodes	1.51435e-06	5.91355e-07	0.000899533	1.51435e-06	5.91355e-07	0.000899533	0
2012	136933	Dyshormonogenic goitre	2.52392e-07	1.04357e-07	0.000350509	2.52392e-07	1.04357e-07	0.000350509	0
2012	136937	Benign tumour of endocrine gland	1.26196e-07	3.47856e-08	0.000322198	1.26196e-07	3.47856e-08	0.000322198	0
2012	136950	5q minus syndrome	1.26196e-07	6.95712e-08	0.000180989	1.26196e-07	6.95712e-08	0.000180989	0
2012	137054	Skin striae	1.26196e-07	3.47856e-08	0.000322198	1.26196e-07	3.47856e-08	0.000322198	0
2012	137111	Closed fracture scapula, coracoid	8.83373e-07	3.47856e-07	0.000682526	8.83373e-07	3.47856e-07	0.000682526	0
2012	137144	Open wound of palate with complication	2.52392e-07	6.95712e-08	0.000455657	2.52392e-07	6.95712e-08	0.000455657	0
2012	137425	Insect bite, nonvenomous, of trunk, infected	3.78588e-07	2.08714e-07	0.000313483	3.78588e-07	2.08714e-07	0.000313483	0
2012	137441	Insect bite, nonvenomous, of foot and toe, infected	1.26196e-07	3.47856e-08	0.000322198	1.26196e-07	3.47856e-08	0.000322198	0
2012	137591	Chronic apical periodontitis	1.26196e-07	3.47856e-08	0.000322198	1.26196e-07	3.47856e-08	0.000322198	0
2012	137729	Burn of back	3.78588e-07	6.95712e-08	0.000652802	3.78588e-07	6.95712e-08	0.000652802	0
2012	137800	Primary malignant neoplasm of maxillary sinus	1.00957e-06	4.52213e-07	0.000651939	1.00957e-06	4.52213e-07	0.000651939	0
2012	137846	Shortlasting, unilateral, neuralgiform pain with conjunctival injection and tearing syndrome	1.26196e-07	3.47856e-08	0.000322198	1.26196e-07	3.47856e-08	0.000322198	0
2012	137944	Bullous dermatosis	3.78588e-07	1.73928e-07	0.000389382	3.78588e-07	1.73928e-07	0.000389382	0
2012	137964	Chronic osteomyelitis of multiple sites	1.26196e-07	3.47856e-08	0.000322198	1.26196e-07	3.47856e-08	0.000322198	0
2012	137978	Incomplete unilateral cleft lip	3.78588e-07	3.1307e-07	0.000111411	3.78588e-07	3.1307e-07	0.000111411	0
2012	137991	Sick-euthyroid syndrome	1.13577e-06	5.21784e-07	0.00067443	1.13577e-06	5.21784e-07	0.00067443	0
2012	138033	Third degree burn of forehead AND/OR cheek	1.26196e-07	3.47856e-08	0.000322198	1.26196e-07	3.47856e-08	0.000322198	0
2012	138176	Acute gingivitis	1.26196e-07	3.47856e-08	0.000322198	1.26196e-07	3.47856e-08	0.000322198	0
2012	138207	Thyroid dysfunction in the puerperium - baby delivered during current episode of care	8.83373e-07	2.78285e-07	0.000793953	8.83373e-07	2.78285e-07	0.000793953	0
2012	138315	Burn any degree involving 40-49 percent of body surface	1.26196e-07	3.47856e-08	0.000322198	1.26196e-07	3.47856e-08	0.000322198	0
2012	138377	Mycosis fungoides of lymph nodes of head, face AND/OR neck	1.26196e-07	6.95712e-08	0.000180989	1.26196e-07	6.95712e-08	0.000180989	0
2012	138415	Symptomatic inflammatory myopathy associated with another disorder	1.00957e-06	3.1307e-07	0.000856475	1.00957e-06	3.1307e-07	0.000856475	0
2012	138616	Superficial burn of hand	2.52392e-07	1.04357e-07	0.000350509	2.52392e-07	1.04357e-07	0.000350509	0
2012	138644	Burn erythema of lower limb	1.26196e-07	6.95712e-08	0.000180989	1.26196e-07	6.95712e-08	0.000180989	0
2012	138690	Infestation by Pediculus	3.78588e-07	1.04357e-07	0.000558064	3.78588e-07	1.04357e-07	0.000558064	0
2012	138718	Thyrotoxicosis from ectopic thyroid nodule with no crisis	5.04785e-07	1.39142e-07	0.000644396	5.04785e-07	1.39142e-07	0.000644396	0
2012	138826	Acne varioliformis	1.51435e-06	1.35664e-06	0.000131636	1.51435e-06	1.35664e-06	0.000131636	0
2012	138906	Superficial injury of face without infection	1.89294e-06	6.95712e-07	0.00105234	1.89294e-06	6.95712e-07	0.00105234	0
2012	138913	Second degree burn of two OR more fingers including thumb	7.57177e-07	1.73928e-07	0.00085481	7.57177e-07	1.73928e-07	0.00085481	0
2012	138918	Partial thickness burn of lip	1.26196e-07	3.47856e-08	0.000322198	1.26196e-07	3.47856e-08	0.000322198	0
2012	138932	Third degree burn of back	1.64055e-06	5.21784e-07	0.00107595	1.64055e-06	5.21784e-07	0.00107595	0
2012	138936	Cauda equina injury without spinal bone injury	3.78588e-07	6.95712e-08	0.000652802	3.78588e-07	6.95712e-08	0.000652802	0
2012	139132	Diastematomyelia	1.26196e-07	3.47856e-08	0.000322198	1.26196e-07	3.47856e-08	0.000322198	0
2012	139196	Open wound of thyroid gland without complication	1.26196e-07	3.47856e-08	0.000322198	1.26196e-07	3.47856e-08	0.000322198	0
2012	139200	Crush injury, forearm	1.26196e-07	6.95712e-08	0.000180989	1.26196e-07	6.95712e-08	0.000180989	0
2012	139203	Burn any degree involving 60-69 percent of body surface	1.26196e-07	3.47856e-08	0.000322198	1.26196e-07	3.47856e-08	0.000322198	0
2012	139753	Primary malignant neoplasm of parathyroid gland	2.52392e-07	6.95712e-08	0.000455657	2.52392e-07	6.95712e-08	0.000455657	0
2012	139759	Reticulosarcoma of lymph nodes of multiple sites	2.52392e-07	3.47856e-08	0.000574264	2.52392e-07	3.47856e-08	0.000574264	0
2012	139766	Carcinoma in situ of scalp and skin of neck	2.52392e-07	1.04357e-07	0.000350509	2.52392e-07	1.04357e-07	0.000350509	0
2012	139774	Toxic nodular goiter with thyrotoxic storm	1.26196e-07	3.47856e-08	0.000322198	1.26196e-07	3.47856e-08	0.000322198	0
2012	139899	Pemphigoid	8.83373e-07	2.43499e-07	0.000852456	8.83373e-07	2.43499e-07	0.000852456	0
2012	139955	Open wound of palate without complication	1.26196e-07	6.95712e-08	0.000180989	1.26196e-07	6.95712e-08	0.000180989	0
2012	139974	Burn involving 60-69 percent of body surface, with 60-69 percent of body surface with full thickness burn	1.26196e-07	3.47856e-08	0.000322198	1.26196e-07	3.47856e-08	0.000322198	0
2012	139980	Burn erythema of forearm	3.78588e-07	1.04357e-07	0.000558064	3.78588e-07	1.04357e-07	0.000558064	0
2012	140046	Primary malignant neoplasm of ethmoidal sinus	3.78588e-07	1.39142e-07	0.00047062	3.78588e-07	1.39142e-07	0.00047062	0
2012	140099	Subacute combined degeneration of spinal cord	1.26196e-07	3.47856e-08	0.000322198	1.26196e-07	3.47856e-08	0.000322198	0
2012	140176	Erythema nodosum	2.77631e-06	1.42621e-06	0.000931382	2.77631e-06	1.42621e-06	0.000931382	0
2012	140487	Dermatitis herpetiformis	1.26196e-07	3.47856e-08	0.000322198	1.26196e-07	3.47856e-08	0.000322198	0
2012	140520	Microstomia	3.78588e-07	1.04357e-07	0.000558064	3.78588e-07	1.04357e-07	0.000558064	0
2012	140582	Superficial burn of foot	1.26196e-07	3.47856e-08	0.000322198	1.26196e-07	3.47856e-08	0.000322198	0
2012	140884	Blister of hand without infection	2.52392e-07	6.95712e-08	0.000455657	2.52392e-07	6.95712e-08	0.000455657	0
2012	140885	Partial thickness burn of nose	2.52392e-07	1.04357e-07	0.000350509	2.52392e-07	1.04357e-07	0.000350509	0
2012	140950	Primary malignant neoplasm of gum	1.26196e-07	3.47856e-08	0.000322198	1.26196e-07	3.47856e-08	0.000322198	0
2012	140955	Malignant neoplasm, overlapping lesion of floor of mouth	2.52392e-07	6.95712e-08	0.000455657	2.52392e-07	6.95712e-08	0.000455657	0
2012	140958	Kaposi's sarcoma of palate	1.26196e-07	3.47856e-08	0.000322198	1.26196e-07	3.47856e-08	0.000322198	0
2012	140967	Myeloid sarcoma	2.52392e-07	6.95712e-08	0.000455657	2.52392e-07	6.95712e-08	0.000455657	0
2012	141050	Disease of hard tissues of teeth	2.52392e-07	6.95712e-08	0.000455657	2.52392e-07	6.95712e-08	0.000455657	0
2012	141124	Congenital cardiovascular disorder	6.30981e-07	1.73928e-07	0.000720457	6.30981e-07	1.73928e-07	0.000720457	0
2012	141159	Open wound of buccal mucosa without complication	2.52392e-07	1.73928e-07	0.000169949	2.52392e-07	1.73928e-07	0.000169949	0
2012	141168	Abrasion AND/OR friction burn of hand, infected	1.26196e-07	3.47856e-08	0.000322198	1.26196e-07	3.47856e-08	0.000322198	0
2012	141370	Toxic erythema	7.57177e-07	2.78285e-07	0.000665558	7.57177e-07	2.78285e-07	0.000665558	0
2012	141371	PR - Pityriasis rosea	1.26196e-07	3.47856e-08	0.000322198	1.26196e-07	3.47856e-08	0.000322198	0
2012	141405	Congenital absence of muscle AND/OR tendon	1.26196e-07	3.47856e-08	0.000322198	1.26196e-07	3.47856e-08	0.000322198	0
2012	141498	Cutaneous mycobacterial infections	2.52392e-07	6.95712e-08	0.000455657	2.52392e-07	6.95712e-08	0.000455657	0
2012	141508	Dermatophytosis of scalp or beard	7.57177e-07	2.08714e-07	0.000789221	7.57177e-07	2.08714e-07	0.000789221	0
2012	141648	Contact dermatitis due to cosmetics	1.26196e-07	3.47856e-08	0.000322198	1.26196e-07	3.47856e-08	0.000322198	0
2012	141654	Infantile seborrhoeic dermatitis	1.26196e-07	3.47856e-08	0.000322198	1.26196e-07	3.47856e-08	0.000322198	0
2012	141917	Balanitis xerotica obliterans	2.52392e-07	1.39142e-07	0.000255957	2.52392e-07	1.39142e-07	0.000255957	0
2012	141933	Alopecia areata	2.52392e-07	6.95712e-08	0.000455657	2.52392e-07	6.95712e-08	0.000455657	0
2012	142004	Partial thickness burn of ear	5.04785e-07	2.78285e-07	0.000361978	5.04785e-07	2.78285e-07	0.000361978	0
2012	142016	Nonvenomous insect bite of finger with infection	3.78588e-07	1.04357e-07	0.000558064	3.78588e-07	1.04357e-07	0.000558064	0
2012	192240	Chronic viral hepatitis B with hepatitis D	1.26196e-07	3.47856e-08	0.000322198	1.26196e-07	3.47856e-08	0.000322198	0
2012	192255	Primary malignant neoplasm of pylorus	3.78588e-07	2.08714e-07	0.000313483	3.78588e-07	2.08714e-07	0.000313483	0
2012	192361	Pneumococcal peritonitis	1.26196e-07	3.47856e-08	0.000322198	1.26196e-07	3.47856e-08	0.000322198	0
2012	192369	Old laceration of cervix	6.30981e-07	3.1307e-07	0.000462724	6.30981e-07	3.1307e-07	0.000462724	0
2012	192380	Failed attempted abortion without complication	1.26196e-07	3.47856e-08	0.000322198	1.26196e-07	3.47856e-08	0.000322198	0
2012	192387	Obstetric perineal wound disruption - delivered with postnatal complication	2.52392e-07	1.04357e-07	0.000350509	2.52392e-07	1.04357e-07	0.000350509	0
2012	192592	Pseudoprimary aldosteronism	2.52392e-07	1.39142e-07	0.000255957	2.52392e-07	1.39142e-07	0.000255957	0
2012	192694	Obstructed labour caused by pelvic soft tissues	2.52392e-07	1.04357e-07	0.000350509	2.52392e-07	1.04357e-07	0.000350509	0
2012	192760	Blister of hip with infection	5.04785e-07	1.04357e-07	0.000725572	5.04785e-07	1.04357e-07	0.000725572	0
2012	192767	Renal artery injury	1.26196e-07	3.47856e-08	0.000322198	1.26196e-07	3.47856e-08	0.000322198	0
2012	192819	Typhoid fever	7.57177e-07	2.78285e-07	0.000665558	7.57177e-07	2.78285e-07	0.000665558	0
2012	192901	HSP - Hereditary spastic paraplegia	1.13577e-06	3.82642e-07	0.000864346	1.13577e-06	3.82642e-07	0.000864346	0
2012	192952	Hernia, with gangrene	1.00957e-06	3.82642e-07	0.000751415	1.00957e-06	3.82642e-07	0.000751415	0
2012	192954	Acute gastric ulcer without hemorrhage AND without perforation but with obstruction	5.04785e-07	1.39142e-07	0.000644396	5.04785e-07	1.39142e-07	0.000644396	0
2012	192958	Floating kidney	5.04785e-07	2.08714e-07	0.000495695	5.04785e-07	2.08714e-07	0.000495695	0
2012	192965	Calculus of bladder diverticulum	6.30981e-07	3.1307e-07	0.000462724	6.30981e-07	3.1307e-07	0.000462724	0
2012	192979	High vaginal obstetrical laceration	6.30981e-07	1.73928e-07	0.000720457	6.30981e-07	1.73928e-07	0.000720457	0
2012	193120	Adenoviral enteritis	6.30981e-07	4.17427e-07	0.000294956	6.30981e-07	4.17427e-07	0.000294956	0
2012	193210	Transient ischaemic deafness	1.26196e-07	3.47856e-08	0.000322198	1.26196e-07	3.47856e-08	0.000322198	0
2012	193273	Obstructed labor caused by bony pelvis with antenatal problem	1.38816e-06	9.39211e-07	0.000416176	1.38816e-06	9.39211e-07	0.000416176	0
2012	193344	Injury of lung with open wound into thorax	2.14533e-06	1.35664e-06	0.000596031	2.14533e-06	1.35664e-06	0.000596031	0
2012	193345	Pelvic organ injury with open wound into abdominal cavity	3.78588e-07	1.04357e-07	0.000558064	3.78588e-07	1.04357e-07	0.000558064	0
2012	193357	Open wound of hip AND thigh with tendon involvement	6.30981e-07	2.08714e-07	0.000651691	6.30981e-07	2.08714e-07	0.000651691	0
2012	193445	Periodic disease	6.30981e-07	2.08714e-07	0.000651691	6.30981e-07	2.08714e-07	0.000651691	0
2012	193448	Doan-Wiseman syndrome	2.52392e-07	6.95712e-08	0.000455657	2.52392e-07	6.95712e-08	0.000455657	0
2012	193521	TS - Tropical sprue	1.26196e-07	3.47856e-08	0.000322198	1.26196e-07	3.47856e-08	0.000322198	0
2012	193587	Imperforate hymen	2.52392e-07	6.95712e-08	0.000455657	2.52392e-07	6.95712e-08	0.000455657	0
2012	193641	Lumbar nerve root injury	2.52392e-07	1.04357e-07	0.000350509	2.52392e-07	1.04357e-07	0.000350509	0
2012	193719	Primary malignant neoplasm of spermatic cord	1.26196e-07	3.47856e-08	0.000322198	1.26196e-07	3.47856e-08	0.000322198	0
2012	193722	Benign neoplasm of islets of Langerhans	5.04785e-07	2.78285e-07	0.000361978	5.04785e-07	2.78285e-07	0.000361978	0
2012	193830	Third degree perineal laceration	1.51435e-06	1.07835e-06	0.000382935	1.51435e-06	1.07835e-06	0.000382935	0
2012	193908	Open wound of penis with complication	1.26196e-07	6.95712e-08	0.000180989	1.26196e-07	6.95712e-08	0.000180989	0
2012	194001	Abnormality of secretion of gastrin	2.52392e-07	1.04357e-07	0.000350509	2.52392e-07	1.04357e-07	0.000350509	0
2012	194071	Pylorospasm	3.78588e-07	1.39142e-07	0.00047062	3.78588e-07	1.39142e-07	0.00047062	0
2012	194086	Unilateral femoral hernia with gangrene	2.52392e-07	6.95712e-08	0.000455657	2.52392e-07	6.95712e-08	0.000455657	0
2012	194087	Hepatitis due to infection	3.78588e-07	1.04357e-07	0.000558064	3.78588e-07	1.04357e-07	0.000558064	0
2012	194180	Open fracture of lumbar vertebra with spinal cord injury	1.26196e-07	3.47856e-08	0.000322198	1.26196e-07	3.47856e-08	0.000322198	0
2012	194265	Cryptosporidiasis	1.38816e-06	4.17427e-07	0.00102166	1.38816e-06	4.17427e-07	0.00102166	0
2012	194306	Carcinoid tumor of stomach	5.04785e-07	2.08714e-07	0.000495695	5.04785e-07	2.08714e-07	0.000495695	0
2012	194394	Hernia of anterior abdominal wall with gangrene	2.52392e-07	1.73928e-07	0.000169949	2.52392e-07	1.73928e-07	0.000169949	0
2012	194412	Dysplasia of vagina	2.52392e-07	6.95712e-08	0.000455657	2.52392e-07	6.95712e-08	0.000455657	0
2012	194439	Obstetric perineal wound disruption	1.26196e-07	3.47856e-08	0.000322198	1.26196e-07	3.47856e-08	0.000322198	0
2012	194558	Enterovirus enteritis	3.78588e-07	1.73928e-07	0.000389382	3.78588e-07	1.73928e-07	0.000389382	0
2012	194679	Bilateral inguinal hernia with gangrene	1.26196e-07	3.47856e-08	0.000322198	1.26196e-07	3.47856e-08	0.000322198	0
2012	194691	Healed tear of anal sphincter	1.26196e-07	3.47856e-08	0.000322198	1.26196e-07	3.47856e-08	0.000322198	0
2012	194703	Leucoplakia of vagina	2.52392e-07	1.04357e-07	0.000350509	2.52392e-07	1.04357e-07	0.000350509	0
2012	194707	Congenital abnormality of uterus - baby delivered with postpartum complication	1.26196e-07	3.47856e-08	0.000322198	1.26196e-07	3.47856e-08	0.000322198	0
2012	194791	Injury of uterus with open wound into abdominal cavity	3.78588e-07	6.95712e-08	0.000652802	3.78588e-07	6.95712e-08	0.000652802	0
2012	194807	Injury of inferior vena cava	3.78588e-07	1.73928e-07	0.000389382	3.78588e-07	1.73928e-07	0.000389382	0
2012	194981	Bilateral femoral hernia without obstruction AND without gangrene	1.26196e-07	3.47856e-08	0.000322198	1.26196e-07	3.47856e-08	0.000322198	0
2012	194982	Retroperitoneal infection	7.57177e-07	1.73928e-07	0.00085481	7.57177e-07	1.73928e-07	0.00085481	0
2012	194986	Acute peptic ulcer with haemorrhage, with perforation AND with obstruction	1.26196e-07	3.47856e-08	0.000322198	1.26196e-07	3.47856e-08	0.000322198	0
2012	194989	Bilateral recurrent inguinal hernia with obstruction but no gangrene	1.26196e-07	3.47856e-08	0.000322198	1.26196e-07	3.47856e-08	0.000322198	0
2012	194996	Postoperative urethral stricture	8.83373e-07	3.1307e-07	0.000737351	8.83373e-07	3.1307e-07	0.000737351	0
2012	195014	Renal failure following molar AND/OR ectopic pregnancy	3.78588e-07	1.04357e-07	0.000558064	3.78588e-07	1.04357e-07	0.000558064	0
2012	195025	Obstetric shock - delivered with postnatal problem	1.00957e-06	3.82642e-07	0.000751415	1.00957e-06	3.82642e-07	0.000751415	0
2012	195060	Congenital anomaly of renal blood vessel	5.04785e-07	1.39142e-07	0.000644396	5.04785e-07	1.39142e-07	0.000644396	0
2012	195079	Functional urinary incontinence	6.30981e-07	2.43499e-07	0.000585991	6.30981e-07	2.43499e-07	0.000585991	0
2012	195106	Lung laceration with open wound into thorax	2.52392e-07	3.47856e-08	0.000574264	2.52392e-07	3.47856e-08	0.000574264	0
2012	195124	Injury of celiac AND/OR mesenteric arteries	3.78588e-07	1.04357e-07	0.000558064	3.78588e-07	1.04357e-07	0.000558064	0
2012	195223	Renal carnitine transport defect	5.04785e-07	1.04357e-07	0.000725572	5.04785e-07	1.04357e-07	0.000725572	0
2012	195289	Goodpasture's syndrome	7.57177e-07	2.08714e-07	0.000789221	7.57177e-07	2.08714e-07	0.000789221	0
2012	195309	Eosinophilic gastritis	3.78588e-07	1.04357e-07	0.000558064	3.78588e-07	1.04357e-07	0.000558064	0
2012	195313	Urethral abscess	1.13577e-06	5.21784e-07	0.00067443	1.13577e-06	5.21784e-07	0.00067443	0
2012	195400	Injury of renal vessels	7.57177e-07	2.43499e-07	0.000726205	7.57177e-07	2.43499e-07	0.000726205	0
2012	195427	Deep full thickness burn of the back of hand with loss of body part	1.26196e-07	3.47856e-08	0.000322198	1.26196e-07	3.47856e-08	0.000322198	0
2012	195461	Staphylococcal enterocolitis	6.30981e-07	1.73928e-07	0.000720457	6.30981e-07	1.73928e-07	0.000720457	0
2012	195462	Intestinal infection due to Pseudomonas	3.78588e-07	2.08714e-07	0.000313483	3.78588e-07	2.08714e-07	0.000313483	0
2012	195483	Primary malignant neoplasm of penis	7.57177e-07	4.17427e-07	0.000443331	7.57177e-07	4.17427e-07	0.000443331	0
2012	195583	Chronic gastric ulcer without hemorrhage AND without perforation but with obstruction	1.26196e-07	3.47856e-08	0.000322198	1.26196e-07	3.47856e-08	0.000322198	0
2012	195584	Acute peptic ulcer without hemorrhage AND without perforation but with obstruction	1.26196e-07	3.47856e-08	0.000322198	1.26196e-07	3.47856e-08	0.000322198	0
2012	195589	Post-traumatic urethral stricture	1.38816e-06	3.82642e-07	0.00106861	1.38816e-06	3.82642e-07	0.00106861	0
2012	195592	Chronic female pelvic peritonitis	6.30981e-07	2.08714e-07	0.000651691	6.30981e-07	2.08714e-07	0.000651691	0
2012	195673	Injury of diaphragm with open wound into cavity	1.64055e-06	9.39211e-07	0.000617523	1.64055e-06	9.39211e-07	0.000617523	0
2012	195685	Superficial injury of trunk with infection	1.26196e-07	3.47856e-08	0.000322198	1.26196e-07	3.47856e-08	0.000322198	0
2012	195731	Shigella dysenteriae (group A)	2.52392e-07	6.95712e-08	0.000455657	2.52392e-07	6.95712e-08	0.000455657	0
2012	195872	Prolapse of ovary and fallopian tube	2.52392e-07	1.39142e-07	0.000255957	2.52392e-07	1.39142e-07	0.000255957	0
2012	195963	Bile duct/gallbladder injury with open wound into cavity	3.78588e-07	1.39142e-07	0.00047062	3.78588e-07	1.39142e-07	0.00047062	0
2012	195976	Burn of gastrointestinal tract	1.26196e-07	3.47856e-08	0.000322198	1.26196e-07	3.47856e-08	0.000322198	0
2012	195978	Multiple burn of lower limb	1.26196e-07	3.47856e-08	0.000322198	1.26196e-07	3.47856e-08	0.000322198	0
2012	196029	Viral hepatitis with hepatic coma	2.52392e-07	1.04357e-07	0.000350509	2.52392e-07	1.04357e-07	0.000350509	0
2012	196046	Malignant neoplasm, overlapping lesion of respiratory and intrathoracic organs	2.52392e-07	6.95712e-08	0.000455657	2.52392e-07	6.95712e-08	0.000455657	0
2012	196047	Primary malignant neoplasm of parametrium	8.83373e-07	4.17427e-07	0.000577757	8.83373e-07	4.17427e-07	0.000577757	0
2012	196055	Burkitt lymphoma of lymph nodes of inguinal region and lower limb	1.26196e-07	3.47856e-08	0.000322198	1.26196e-07	3.47856e-08	0.000322198	0
2012	196068	Carcinoma in situ of male genital organ	1.26196e-07	3.47856e-08	0.000322198	1.26196e-07	3.47856e-08	0.000322198	0
2012	196260	Injury of kidney with open wound into abdominal cavity	1.26196e-07	3.47856e-08	0.000322198	1.26196e-07	3.47856e-08	0.000322198	0
2012	196284	Burn of mouth and pharynx	3.78588e-07	1.39142e-07	0.00047062	3.78588e-07	1.39142e-07	0.00047062	0
2012	196307	Lumbosacral plexus injury	2.52392e-07	6.95712e-08	0.000455657	2.52392e-07	6.95712e-08	0.000455657	0
2012	196345	Gonococcal peritonitis	5.04785e-07	1.73928e-07	0.000567952	5.04785e-07	1.73928e-07	0.000567952	0
2012	196347	Intestinal parasitism	1.26196e-07	3.47856e-08	0.000322198	1.26196e-07	3.47856e-08	0.000322198	0
2012	196377	Benign urethral tumour	1.26196e-07	3.47856e-08	0.000322198	1.26196e-07	3.47856e-08	0.000322198	0
2012	196442	Chronic gastric ulcer with hemorrhage AND with perforation but without obstruction	5.04785e-07	1.73928e-07	0.000567952	5.04785e-07	1.73928e-07	0.000567952	0
2012	196464	Rapidly progressive glomerulonephritis	5.04785e-07	1.73928e-07	0.000567952	5.04785e-07	1.73928e-07	0.000567952	0
2012	196469	Perforation of gallbladder	3.65969e-06	2.01756e-06	0.000974658	3.65969e-06	2.01756e-06	0.000974658	0
2012	196471	Puberty bleeding	6.30981e-07	2.43499e-07	0.000585991	6.30981e-07	2.43499e-07	0.000585991	0
2012	196475	Damage to pelvic organs AND/OR tissues following molar AND/OR ectopic pregnancy	2.52392e-07	3.47856e-08	0.000574264	2.52392e-07	3.47856e-08	0.000574264	0
2012	196613	Neuroma of amputation stump	1.26196e-07	3.47856e-08	0.000322198	1.26196e-07	3.47856e-08	0.000322198	0
2012	196732	Contaminated small bowel syndrome	1.26196e-07	3.47856e-08	0.000322198	1.26196e-07	3.47856e-08	0.000322198	0
2012	196764	Post-delivery acute renal failure - delivered with postnatal problem	5.04785e-07	1.39142e-07	0.000644396	5.04785e-07	1.39142e-07	0.000644396	0
2012	196821	Observation of urethral discharge	1.26196e-07	3.47856e-08	0.000322198	1.26196e-07	3.47856e-08	0.000322198	0
2012	196845	Injury of multiple sites of pancreas without open wound into abdominal cavity	8.83373e-07	3.1307e-07	0.000737351	8.83373e-07	3.1307e-07	0.000737351	0
2012	196856	Crushing injury of trunk	1.26196e-06	3.47856e-07	0.00101888	1.26196e-06	3.47856e-07	0.00101888	0
2012	196895	Viral gastroenteritis due to Norwalk-like agents	1.13577e-06	4.52213e-07	0.000767123	1.13577e-06	4.52213e-07	0.000767123	0
2012	196943	Red blood cell sequestration in spleen	1.51435e-06	4.86998e-07	0.00102701	1.51435e-06	4.86998e-07	0.00102701	0
2012	197042	Peripheral neuritis in pregnancy - delivered	3.78588e-07	1.39142e-07	0.00047062	3.78588e-07	1.39142e-07	0.00047062	0
2012	197048	Obstetric inversion of uterus - delivered with postnatal problem	3.2811e-06	2.19149e-06	0.000658702	3.2811e-06	2.19149e-06	0.000658702	0
2012	197049	Tumor of uterine body - baby delivered with postpartum complication	2.14533e-06	1.07835e-06	0.000840418	2.14533e-06	1.07835e-06	0.000840418	0
2012	197051	Obstructed labour caused by bony pelvis	2.01914e-06	1.53057e-06	0.000366731	2.01914e-06	1.53057e-06	0.000366731	0
2012	197151	Abdominal aorta injury	5.04785e-07	1.39142e-07	0.000644396	5.04785e-07	1.39142e-07	0.000644396	0
2012	197153	Injury of splenic artery	3.78588e-07	1.39142e-07	0.00047062	3.78588e-07	1.39142e-07	0.00047062	0
2012	197228	Lymphosarcoma of intra-abdominal lymph nodes	1.26196e-07	3.47856e-08	0.000322198	1.26196e-07	3.47856e-08	0.000322198	0
2012	197311	Pelvic varices	1.38816e-06	5.21784e-07	0.000886565	1.38816e-06	5.21784e-07	0.000886565	0
2012	197415	Spleen capsular tear without major disruption of parenchyma, with open wound into cavity	1.26196e-07	3.47856e-08	0.000322198	1.26196e-07	3.47856e-08	0.000322198	0
2012	197418	Injury of duodenum with open wound into abdominal cavity	2.52392e-07	6.95712e-08	0.000455657	2.52392e-07	6.95712e-08	0.000455657	0
2012	197422	Injury of superior mesenteric vein AND/OR primary subdivisions	2.52392e-07	6.95712e-08	0.000455657	2.52392e-07	6.95712e-08	0.000455657	0
2012	197490	Acute hepatitis E	1.26196e-07	3.47856e-08	0.000322198	1.26196e-07	3.47856e-08	0.000322198	0
2012	197493	Hepatitis D superinfection of hepatitis B carrier	2.52392e-07	6.95712e-08	0.000455657	2.52392e-07	6.95712e-08	0.000455657	0
2012	197509	Leukaemic reticuloendotheliosis of spleen	2.52392e-07	1.04357e-07	0.000350509	2.52392e-07	1.04357e-07	0.000350509	0
2012	197595	Bilateral recurrent femoral hernia without obstruction AND without gangrene	1.26196e-07	3.47856e-08	0.000322198	1.26196e-07	3.47856e-08	0.000322198	0
2012	197612	Abortion complicated by delayed AND/OR excessive hemorrhage	1.26196e-07	3.47856e-08	0.000322198	1.26196e-07	3.47856e-08	0.000322198	0
2012	197616	Retroverted incarcerated gravid uterus - delivered with postnatal complication	2.52392e-07	3.47856e-08	0.000574264	2.52392e-07	3.47856e-08	0.000574264	0
2012	197617	Legal abortion complicated by delayed AND/OR excessive hemorrhage	1.26196e-07	3.47856e-08	0.000322198	1.26196e-07	3.47856e-08	0.000322198	0
2012	197656	Medullary cystic disease	1.26196e-07	3.47856e-08	0.000322198	1.26196e-07	3.47856e-08	0.000322198	0
2012	197782	WD - Whipple's disease	1.26196e-07	3.47856e-08	0.000322198	1.26196e-07	3.47856e-08	0.000322198	0
2012	197930	Renal hypertension complicating pregnancy, childbirth and the puerperium	1.26196e-07	3.47856e-08	0.000322198	1.26196e-07	3.47856e-08	0.000322198	0
2012	197932	Mild dysplasia of vulva	1.26196e-07	6.95712e-08	0.000180989	1.26196e-07	6.95712e-08	0.000180989	0
2012	198016	Injury of multiple blood vessels of head AND/OR neck	1.26196e-07	3.47856e-08	0.000322198	1.26196e-07	3.47856e-08	0.000322198	0
2012	198017	Retroperitoneum injury with open wound into cavity	1.26196e-07	3.47856e-08	0.000322198	1.26196e-07	3.47856e-08	0.000322198	0
2012	198019	Iliac blood vessel injury	2.52392e-07	6.95712e-08	0.000455657	2.52392e-07	6.95712e-08	0.000455657	0
2012	198088	Nodular lymphoma of intrapelvic lymph nodes	2.52392e-07	6.95712e-08	0.000455657	2.52392e-07	6.95712e-08	0.000455657	0
2012	198198	Vaginal polyp	7.57177e-07	3.47856e-07	0.00055067	7.57177e-07	3.47856e-07	0.00055067	0
2012	198215	Renal hypertension complicating pregnancy, childbirth and the puerperium with postnatal complication	1.26196e-07	6.95712e-08	0.000180989	1.26196e-07	6.95712e-08	0.000180989	0
2012	198216	Retroverted incarcerated gravid uterus - delivered	1.64055e-06	8.34854e-07	0.000724208	1.64055e-06	8.34854e-07	0.000724208	0
2012	198249	Congenital anomaly of digestive system	7.57177e-07	2.08714e-07	0.000789221	7.57177e-07	2.08714e-07	0.000789221	0
2012	198286	Injury of heart with open wound into thorax	1.26196e-07	3.47856e-08	0.000322198	1.26196e-07	3.47856e-08	0.000322198	0
2012	198288	Liver minor laceration with open wound into cavity	1.26196e-07	3.47856e-08	0.000322198	1.26196e-07	3.47856e-08	0.000322198	0
2012	198291	Burn of abdominal wall	5.04785e-07	1.39142e-07	0.000644396	5.04785e-07	1.39142e-07	0.000644396	0
2012	198307	Shock due to anesthesia	1.26196e-07	3.47856e-08	0.000322198	1.26196e-07	3.47856e-08	0.000322198	0
2012	198446	Embolism and thrombosis of the abdominal aorta	6.30981e-07	6.60926e-07	3.72592e-05	6.30981e-07	6.60926e-07	3.72592e-05	0
2012	198467	Acute gastric ulcer with haemorrhage AND obstruction	1.26196e-07	3.47856e-08	0.000322198	1.26196e-07	3.47856e-08	0.000322198	0
2012	198483	Stricture or atresia of the vagina	2.01914e-06	1.04357e-06	0.000788354	2.01914e-06	1.04357e-06	0.000788354	0
2012	198551	Embryonic cyst of cervix, vagina and external female genitalia	1.26196e-07	3.47856e-08	0.000322198	1.26196e-07	3.47856e-08	0.000322198	0
2012	198620	Crushing injury of multiple sites of trunk	1.26196e-07	3.47856e-08	0.000322198	1.26196e-07	3.47856e-08	0.000322198	0
2012	198623	Erythema of trunk, 1st degree burn	1.26196e-07	3.47856e-08	0.000322198	1.26196e-07	3.47856e-08	0.000322198	0
2012	198646	Full thickness burn of multiple sites of leg	2.39773e-06	9.73997e-07	0.00109652	2.39773e-06	9.73997e-07	0.00109652	0
2012	198695	Malignant neoplasm, overlapping lesion of biliary tract	2.52392e-07	1.04357e-07	0.000350509	2.52392e-07	1.04357e-07	0.000350509	0
2012	198806	Abscess of prostate	2.01914e-06	7.65283e-07	0.00106266	2.01914e-06	7.65283e-07	0.00106266	0
2012	198807	Prostatocystitis	1.26196e-07	6.95712e-08	0.000180989	1.26196e-07	6.95712e-08	0.000180989	0
2012	198870	Transitory ileus of newborn	1.26196e-07	6.95712e-08	0.000180989	1.26196e-07	6.95712e-08	0.000180989	0
2012	198897	Injury of descending left colon with open wound into abdominal cavity	5.04785e-07	1.73928e-07	0.000567952	5.04785e-07	1.73928e-07	0.000567952	0
2012	199089	Laceration of cervix - obstetric	2.52392e-07	1.04357e-07	0.000350509	2.52392e-07	1.04357e-07	0.000350509	0
2012	199151	Must strain to pass urine	2.52392e-07	6.95712e-08	0.000455657	2.52392e-07	6.95712e-08	0.000455657	0
2012	199178	Multiple intrathoracic organ injury with open wound into cavity	5.04785e-07	1.73928e-07	0.000567952	5.04785e-07	1.73928e-07	0.000567952	0
2012	199747	Malignant neoplasm, overlapping lesion of small intestine	5.04785e-07	2.43499e-07	0.000427166	5.04785e-07	2.43499e-07	0.000427166	0
2012	199855	Acute gastric ulcer with hemorrhage AND with perforation but without obstruction	5.04785e-07	1.73928e-07	0.000567952	5.04785e-07	1.73928e-07	0.000567952	0
2012	199869	Pyeloureteritis cystica	1.26196e-07	3.47856e-08	0.000322198	1.26196e-07	3.47856e-08	0.000322198	0
2012	200003	Rupture of corpus cavernosum of penis	3.78588e-07	1.39142e-07	0.00047062	3.78588e-07	1.39142e-07	0.00047062	0
2012	200031	Viral hepatitis B with hepatic coma	1.26196e-07	3.47856e-08	0.000322198	1.26196e-07	3.47856e-08	0.000322198	0
2012	200132	Atheroembolism of renal arteries	1.26196e-07	3.47856e-08	0.000322198	1.26196e-07	3.47856e-08	0.000322198	0
2012	200137	Acute gastric ulcer with perforation AND obstruction	1.26196e-07	3.47856e-08	0.000322198	1.26196e-07	3.47856e-08	0.000322198	0
2012	200138	Hyperplasia of renal artery	8.83373e-07	2.43499e-07	0.000852456	8.83373e-07	2.43499e-07	0.000852456	0
2012	200143	Diaphragmatic hernia with gangrene	1.26196e-07	3.47856e-08	0.000322198	1.26196e-07	3.47856e-08	0.000322198	0
2012	200146	Pancreatic steatorrhea	1.13577e-06	2.78285e-07	0.00101978	1.13577e-06	2.78285e-07	0.00101978	0
2012	200153	Ovarian pregnancy	1.00957e-06	5.21784e-07	0.00055745	1.00957e-06	5.21784e-07	0.00055745	0
2012	200154	Fistula of gallbladder	5.04785e-07	2.78285e-07	0.000361978	5.04785e-07	2.78285e-07	0.000361978	0
2012	200157	Renal hypertension complicating pregnancy, childbirth and the puerperium - delivered	4.29067e-06	2.53935e-06	0.000947699	4.29067e-06	2.53935e-06	0.000947699	0
2012	200169	Pruritus ani	5.04785e-07	1.39142e-07	0.000644396	5.04785e-07	1.39142e-07	0.000644396	0
2012	200247	Colon or rectum injury with open wound into cavity	1.26196e-07	3.47856e-08	0.000322198	1.26196e-07	3.47856e-08	0.000322198	0
2012	200253	Complete disruption of kidney parenchyma with open wound into cavity	1.26196e-07	6.95712e-08	0.000180989	1.26196e-07	6.95712e-08	0.000180989	0
2012	200293	Crush injury, hip	1.26196e-07	3.47856e-08	0.000322198	1.26196e-07	3.47856e-08	0.000322198	0
2012	200319	Herpetic infection of penis	3.78588e-07	1.39142e-07	0.00047062	3.78588e-07	1.39142e-07	0.00047062	0
2012	200355	Hodgkin's disease of intra-abdominal lymph nodes	7.57177e-07	2.08714e-07	0.000789221	7.57177e-07	2.08714e-07	0.000789221	0
2012	200472	Obstetric high vaginal laceration with postnatal problem	1.00957e-06	5.21784e-07	0.00055745	1.00957e-06	5.21784e-07	0.00055745	0
2012	200656	Echinococcus granulosus infection of liver	1.26196e-07	3.47856e-08	0.000322198	1.26196e-07	3.47856e-08	0.000322198	0
2012	200670	Benign tumour of male genital organs	3.78588e-07	2.78285e-07	0.000175021	3.78588e-07	2.78285e-07	0.000175021	0
2012	200766	Ureteric fistula	5.04785e-07	2.08714e-07	0.000495695	5.04785e-07	2.08714e-07	0.000495695	0
2012	200774	Detrusor and sphincter dyssynergia	1.26196e-07	6.95712e-08	0.000180989	1.26196e-07	6.95712e-08	0.000180989	0
2012	200881	Iliac artery injury	8.83373e-07	3.47856e-07	0.000682526	8.83373e-07	3.47856e-07	0.000682526	0
2012	200906	Complication of transplanted intestines	3.78588e-07	1.04357e-07	0.000558064	3.78588e-07	1.04357e-07	0.000558064	0
2012	201091	Disproportion - major pelvic abnormality	5.04785e-07	1.73928e-07	0.000567952	5.04785e-07	1.73928e-07	0.000567952	0
2012	201110	Congenital anomaly of vagina	1.26196e-07	3.47856e-08	0.000322198	1.26196e-07	3.47856e-08	0.000322198	0
2012	201136	Infection of navel cord	1.26196e-07	1.04357e-07	6.43234e-05	1.26196e-07	1.04357e-07	6.43234e-05	0
2012	201161	Injury of liver with open wound into abdominal cavity	1.13577e-06	4.52213e-07	0.000767123	1.13577e-06	4.52213e-07	0.000767123	0
2012	201332	Alveolitis of jaw	1.26196e-07	3.47856e-08	0.000322198	1.26196e-07	3.47856e-08	0.000322198	0
2012	201353	Irradiation cystitis	2.39773e-06	1.25228e-06	0.000847896	2.39773e-06	1.25228e-06	0.000847896	0
2012	201354	Infertility due to extratesticular cause	1.26196e-07	3.47856e-08	0.000322198	1.26196e-07	3.47856e-08	0.000322198	0
2012	201366	Fetal-maternal hemorrhage	1.26196e-07	3.47856e-08	0.000322198	1.26196e-07	3.47856e-08	0.000322198	0
2012	201399	Congenital anomaly of adrenal gland	7.57177e-07	2.78285e-07	0.000665558	7.57177e-07	2.78285e-07	0.000665558	0
2012	201436	Injury of pelvic organs	8.83373e-07	3.47856e-07	0.000682526	8.83373e-07	3.47856e-07	0.000682526	0
2012	201517	Primary malignant neoplasm of urachus	2.52392e-07	6.95712e-08	0.000455657	2.52392e-07	6.95712e-08	0.000455657	0
2012	201531	Diabetes mellitus, juvenile type, with hyperosmolar coma	7.57177e-07	1.73928e-07	0.00085481	7.57177e-07	1.73928e-07	0.00085481	0
2012	201622	Prostatic congestion or haemorrhage	6.30981e-07	4.86998e-07	0.000192578	6.30981e-07	4.86998e-07	0.000192578	0
2012	201633	Cystitis cystica	8.83373e-07	4.17427e-07	0.000577757	8.83373e-07	4.17427e-07	0.000577757	0
2012	201635	Female infertility of uterine origin	3.78588e-07	1.04357e-07	0.000558064	3.78588e-07	1.04357e-07	0.000558064	0
2012	201675	Autosomal recessive polycystic kidney disease	1.00957e-06	3.1307e-07	0.000856475	1.00957e-06	3.1307e-07	0.000856475	0
2012	201715	Major laceration of liver with open wound into abdominal cavity	6.30981e-07	2.78285e-07	0.000523082	6.30981e-07	2.78285e-07	0.000523082	0
2012	201718	Injury of transverse colon with open wound into abdominal cavity	7.57177e-07	2.78285e-07	0.000665558	7.57177e-07	2.78285e-07	0.000665558	0
2012	201727	Superficial injury of trunk without infection	5.04785e-07	1.73928e-07	0.000567952	5.04785e-07	1.73928e-07	0.000567952	0
2012	201730	Air embolism as early complication of trauma	5.04785e-07	1.04357e-07	0.000725572	5.04785e-07	1.04357e-07	0.000725572	0
2012	201780	Shigellosis	1.00957e-06	2.78285e-07	0.000911314	1.00957e-06	2.78285e-07	0.000911314	0
2012	201792	Nongonococcal urethritis	1.26196e-07	3.47856e-08	0.000322198	1.26196e-07	3.47856e-08	0.000322198	0
2012	201807	Burkitt's tumor of intra-abdominal lymph nodes	3.78588e-07	1.04357e-07	0.000558064	3.78588e-07	1.04357e-07	0.000558064	0
2012	201885	Chronic gastric ulcer with hemorrhage AND with obstruction	1.26196e-07	3.47856e-08	0.000322198	1.26196e-07	3.47856e-08	0.000322198	0
2012	201898	Gastroptosis	1.26196e-07	3.47856e-08	0.000322198	1.26196e-07	3.47856e-08	0.000322198	0
2012	201903	Chronic subinvolution of uterus	3.78588e-07	1.04357e-07	0.000558064	3.78588e-07	1.04357e-07	0.000558064	0
2012	201951	Gonadal dysgenesis	1.89294e-06	8.34854e-07	0.000906006	1.89294e-06	8.34854e-07	0.000906006	0
2012	201986	Injury of gastrointestinal tract with open wound into abdominal cavity	1.00957e-06	3.47856e-07	0.000803206	1.00957e-06	3.47856e-07	0.000803206	0
2012	201996	Internal injury of abdominal organs with open wound into cavity	7.57177e-07	3.1307e-07	0.0006071	7.57177e-07	3.1307e-07	0.0006071	0
2012	252235	Tuberculous pneumothorax	1.26196e-07	3.47856e-08	0.000322198	1.26196e-07	3.47856e-08	0.000322198	0
2012	252442	Neonatal aspiration of blood	1.26196e-07	3.47856e-08	0.000322198	1.26196e-07	3.47856e-08	0.000322198	0
2012	252552	Ornithosis with pneumonia	1.26196e-07	3.47856e-08	0.000322198	1.26196e-07	3.47856e-08	0.000322198	0
2012	252655	Group B streptococcal pneumonia	7.57177e-07	2.43499e-07	0.000726205	7.57177e-07	2.43499e-07	0.000726205	0
2012	253235	Pneumonia in pertussis	2.52392e-07	6.95712e-08	0.000455657	2.52392e-07	6.95712e-08	0.000455657	0
2012	253339	Open fracture larynx and trachea	2.52392e-07	6.95712e-08	0.000455657	2.52392e-07	6.95712e-08	0.000455657	0
2012	254066	Chlamydial pneumonia	3.78588e-07	6.95712e-08	0.000652802	3.78588e-07	6.95712e-08	0.000652802	0
2012	254163	Pulmonary aspiration of gastric contents	1.26196e-07	3.47856e-08	0.000322198	1.26196e-07	3.47856e-08	0.000322198	0
2012	254213	Crush injury, face, scalp and neck	1.26196e-07	3.47856e-08	0.000322198	1.26196e-07	3.47856e-08	0.000322198	0
2012	254387	Upper respiratory tract hypersensitivity reaction	2.52392e-07	1.04357e-07	0.000350509	2.52392e-07	1.04357e-07	0.000350509	0
2012	254389	Pneumoconiosis due to inorganic dust	1.26196e-07	3.47856e-08	0.000322198	1.26196e-07	3.47856e-08	0.000322198	0
2012	254576	Histoplasma capsulatum with pneumonia	1.13577e-06	4.52213e-07	0.000767123	1.13577e-06	4.52213e-07	0.000767123	0
2012	254583	Kaposi's sarcoma of lung	1.26196e-07	3.47856e-08	0.000322198	1.26196e-07	3.47856e-08	0.000322198	0
2012	255105	Extradural haemorrhage following injury without open intracranial wound AND with loss of consciousness	7.57177e-07	4.86998e-07	0.000342551	7.57177e-07	4.86998e-07	0.000342551	0
2012	255175	Nodular tuberculosis of lung	1.26196e-07	3.47856e-08	0.000322198	1.26196e-07	3.47856e-08	0.000322198	0
2012	255454	Tuberculosis of lung, confirmed by sputum microscopy with or without culture	2.52392e-07	6.95712e-08	0.000455657	2.52392e-07	6.95712e-08	0.000455657	0
2012	255566	Acute tracheitis with obstruction	1.13577e-06	3.1307e-07	0.000966595	1.13577e-06	3.1307e-07	0.000966595	0
2012	255711	Optic nerve and pathway injury	2.52392e-07	6.95712e-08	0.000455657	2.52392e-07	6.95712e-08	0.000455657	0
2012	255962	Open wound of nasal sinus with complication	1.26196e-07	3.47856e-08	0.000322198	1.26196e-07	3.47856e-08	0.000322198	0
2012	256023	Amebic lung abscess	1.26196e-07	3.47856e-08	0.000322198	1.26196e-07	3.47856e-08	0.000322198	0
2012	256556	Extradural hemorrhage following injury without open intracranial wound AND with prolonged loss of consciousness (more than 24 hours) AND return to pre-existing conscious level	1.26196e-07	3.47856e-08	0.000322198	1.26196e-07	3.47856e-08	0.000322198	0
2012	257293	Disorder of visual pathways	1.26196e-07	3.47856e-08	0.000322198	1.26196e-07	3.47856e-08	0.000322198	0
2012	257423	Late effect of burns of eye, face, head AND/OR neck	1.26196e-07	3.47856e-08	0.000322198	1.26196e-07	3.47856e-08	0.000322198	0
2012	257582	Pneumonitis due to inhalation of oil or essence	2.52392e-07	6.95712e-08	0.000455657	2.52392e-07	6.95712e-08	0.000455657	0
2012	258032	Burn erythema of face, head AND/OR neck	6.30981e-07	1.73928e-07	0.000720457	6.30981e-07	1.73928e-07	0.000720457	0
2012	258675	Primary progressive tuberculosis with tuberculous pleurisy	1.26196e-07	3.47856e-08	0.000322198	1.26196e-07	3.47856e-08	0.000322198	0
2012	259748	Primary malignant neoplasm of accessory sinus	3.78588e-07	1.73928e-07	0.000389382	3.78588e-07	1.73928e-07	0.000389382	0
2012	259755	Primary malignant neoplasm of subglottis	1.26196e-07	3.47856e-08	0.000322198	1.26196e-07	3.47856e-08	0.000322198	0
2012	259874	Ulceration of vulva associated with another disorder	1.26196e-07	3.47856e-08	0.000322198	1.26196e-07	3.47856e-08	0.000322198	0
2012	259969	Full thickness burn of multiple sites of face, head or neck	6.30981e-07	2.43499e-07	0.000585991	6.30981e-07	2.43499e-07	0.000585991	0
2012	260026	Pulmonary actinomycosis	7.57177e-07	2.78285e-07	0.000665558	7.57177e-07	2.78285e-07	0.000665558	0
2012	260135	Complete bilateral paralysis of vocal cords	7.57177e-07	2.78285e-07	0.000665558	7.57177e-07	2.78285e-07	0.000665558	0
2012	260245	Traumatic hemothorax with open wound into thorax	1.89294e-06	7.30498e-07	0.00101497	1.89294e-06	7.30498e-07	0.00101497	0
2012	260246	Injury of bronchus without open wound into thoracic cavity	1.26196e-07	3.47856e-08	0.000322198	1.26196e-07	3.47856e-08	0.000322198	0
2012	260315	Tuberculosis of lung with cavitation	5.04785e-07	1.39142e-07	0.000644396	5.04785e-07	1.39142e-07	0.000644396	0
2012	260730	Chronic suppurative otitis media - atticoantral	2.52392e-07	6.95712e-08	0.000455657	2.52392e-07	6.95712e-08	0.000455657	0
2012	260915	Burn of larynx, trachea and lung	1.26196e-07	3.47856e-08	0.000322198	1.26196e-07	3.47856e-08	0.000322198	0
2012	261116	Acquired nasal deformity	5.04785e-07	1.39142e-07	0.000644396	5.04785e-07	1.39142e-07	0.000644396	0
2012	261433	Extradural haemorrhage following injury without open intracranial wound AND with brief loss of consciousness (less than one hour)	7.57177e-07	2.08714e-07	0.000789221	7.57177e-07	2.08714e-07	0.000789221	0
2012	261437	Open wound of nasal sinus without complication	1.26196e-07	3.47856e-08	0.000322198	1.26196e-07	3.47856e-08	0.000322198	0
2012	261495	Tuberculous pleuritis	1.26196e-07	3.47856e-08	0.000322198	1.26196e-07	3.47856e-08	0.000322198	0
2012	261895	Compensatory emphysema	1.26196e-07	3.47856e-08	0.000322198	1.26196e-07	3.47856e-08	0.000322198	0
2012	313324	Cheyne-Stokes respiration	7.57177e-07	3.1307e-07	0.0006071	7.57177e-07	3.1307e-07	0.0006071	0
2012	313833	Puerperal cerebrovascular disorder with postnatal complication	8.83373e-07	2.43499e-07	0.000852456	8.83373e-07	2.43499e-07	0.000852456	0
2012	313878	Respiratory symptoms	1.26196e-07	3.47856e-08	0.000322198	1.26196e-07	3.47856e-08	0.000322198	0
2012	314107	Obstetrical cardiac complication of anesthesia AND/OR sedation	3.78588e-07	1.39142e-07	0.00047062	3.78588e-07	1.39142e-07	0.00047062	0
2012	314208	Injury of radial blood vessel	1.64055e-06	6.95712e-07	0.000874202	1.64055e-06	6.95712e-07	0.000874202	0
2012	314967	Obscure African cardiomyopathy	1.26196e-07	3.47856e-08	0.000322198	1.26196e-07	3.47856e-08	0.000322198	0
2012	315069	Congenital heart block	5.04785e-07	2.08714e-07	0.000495695	5.04785e-07	2.08714e-07	0.000495695	0
2012	315116	Carotid artery injury	5.04785e-07	1.73928e-07	0.000567952	5.04785e-07	1.73928e-07	0.000567952	0
2012	315282	Rheumatic disease of aortic valve	5.04785e-07	2.43499e-07	0.000427166	5.04785e-07	2.43499e-07	0.000427166	0
2012	315399	Injury of innominate artery	1.26196e-07	3.47856e-08	0.000322198	1.26196e-07	3.47856e-08	0.000322198	0
2012	315481	Burkitt lymphoma of lymph nodes of multiple sites	2.52392e-07	1.04357e-07	0.000350509	2.52392e-07	1.04357e-07	0.000350509	0
2012	315586	Priapism	1.76675e-06	6.95712e-07	0.000965237	1.76675e-06	6.95712e-07	0.000965237	0
2012	315719	Poisoning by expectorant	1.26196e-06	6.95712e-07	0.000572338	1.26196e-06	6.95712e-07	0.000572338	0
2012	316137	Phlebitis and/or thrombophlebitis of iliac vein	7.57177e-07	2.78285e-07	0.000665558	7.57177e-07	2.78285e-07	0.000665558	0
2012	316356	Hodgkin's disease of lymph nodes of multiple sites	3.53349e-06	1.00878e-06	0.00167529	3.53349e-06	1.00878e-06	0.00167529	0
2012	316536	Closed fracture of T7-T12 level with complete lesion of cord	6.30981e-07	2.08714e-07	0.000651691	6.30981e-07	2.08714e-07	0.000651691	0
2012	316577	Poisoning by antiasthmatic	1.26196e-07	1.04357e-07	6.43234e-05	1.26196e-07	1.04357e-07	6.43234e-05	0
2012	317669	Cardiac arrest in fetus OR newborn	1.26196e-07	3.47856e-08	0.000322198	1.26196e-07	3.47856e-08	0.000322198	0
2012	317713	Injury of blood vessels of thorax	1.26196e-07	3.47856e-08	0.000322198	1.26196e-07	3.47856e-08	0.000322198	0
2012	318382	Malignant mast cell tumor of extranodal AND/OR solid organ site	3.78588e-07	1.04357e-07	0.000558064	3.78588e-07	1.04357e-07	0.000558064	0
2012	318522	Schmorl's nodes of thoracic region	5.04785e-07	1.73928e-07	0.000567952	5.04785e-07	1.73928e-07	0.000567952	0
2012	318689	Syphilitic endocarditis of aortic valve	1.26196e-07	6.95712e-08	0.000180989	1.26196e-07	6.95712e-08	0.000180989	0
2012	318697	Lymphosarcoma of lymph nodes of multiple sites	1.26196e-07	3.47856e-08	0.000322198	1.26196e-07	3.47856e-08	0.000322198	0
2012	318766	Vitreous prolapse	1.26196e-07	3.47856e-08	0.000322198	1.26196e-07	3.47856e-08	0.000322198	0
2012	318789	Respiratory condition due to chemical fumes AND/OR vapors	7.57177e-07	2.08714e-07	0.000789221	7.57177e-07	2.08714e-07	0.000789221	0
2012	319138	Respiratory condition of fetus OR newborn	8.83373e-07	2.78285e-07	0.000793953	8.83373e-07	2.78285e-07	0.000793953	0
2012	319793	CCHS - Congenital central hypoventilation	3.78588e-07	3.47856e-08	0.000756228	3.78588e-07	3.47856e-08	0.000756228	0
2012	320127	Bacterial myocarditis	1.26196e-07	3.47856e-08	0.000322198	1.26196e-07	3.47856e-08	0.000322198	0
2012	320429	Rheumatic aortic stenosis with regurgitation	6.30981e-07	1.39142e-07	0.000792606	6.30981e-07	1.39142e-07	0.000792606	0
2012	320563	Injury of heart without open wound into thorax	3.78588e-07	1.39142e-07	0.00047062	3.78588e-07	1.39142e-07	0.00047062	0
2012	320737	Hyperkinetic heart disease	1.00957e-06	2.78285e-07	0.000911314	1.00957e-06	2.78285e-07	0.000911314	0
2012	321037	Cholesterol embolisation syndrome	1.26196e-07	3.47856e-08	0.000322198	1.26196e-07	3.47856e-08	0.000322198	0
2012	321307	Chronic rheumatic pericarditis	1.26196e-07	3.47856e-08	0.000322198	1.26196e-07	3.47856e-08	0.000322198	0
2012	321315	Trifascicular block	3.78588e-07	6.95712e-08	0.000652802	3.78588e-07	6.95712e-08	0.000652802	0
2012	321414	Hemoglobinuria	3.78588e-07	1.39142e-07	0.00047062	3.78588e-07	1.39142e-07	0.00047062	0
2012	321586	Acute rheumatic pericarditis	1.26196e-07	3.47856e-08	0.000322198	1.26196e-07	3.47856e-08	0.000322198	0
2012	321975	Closed dislocation of seventh cervical vertebra	5.04785e-07	2.08714e-07	0.000495695	5.04785e-07	2.08714e-07	0.000495695	0
2012	372316	ARC - Abnormal retinal correspondence	1.26196e-07	3.47856e-08	0.000322198	1.26196e-07	3.47856e-08	0.000322198	0
2012	372424	Congenital anolmaly of eye	2.52392e-07	6.95712e-08	0.000455657	2.52392e-07	6.95712e-08	0.000455657	0
2012	372425	Congenital abnormality of ear	7.57177e-07	1.73928e-07	0.00085481	7.57177e-07	1.73928e-07	0.00085481	0
2012	372608	Amnestic disorder	1.76675e-06	6.26141e-07	0.00104277	1.76675e-06	6.26141e-07	0.00104277	0
2012	372615	Post-infectious encephalitis	3.78588e-07	2.43499e-07	0.00024222	3.78588e-07	2.43499e-07	0.00024222	0
2012	372828	Zoster ophthalmicus	2.27153e-06	8.34854e-07	0.00115278	2.27153e-06	8.34854e-07	0.00115278	0
2012	372880	Diplegia of upper limbs	2.52392e-07	1.04357e-07	0.000350509	2.52392e-07	1.04357e-07	0.000350509	0
2012	372930	Rheumatic chorea without heart involvement	2.52392e-07	1.04357e-07	0.000350509	2.52392e-07	1.04357e-07	0.000350509	0
2012	373054	Open wound of auricle of ear without complication	1.26196e-06	4.86998e-07	0.000828717	1.26196e-06	4.86998e-07	0.000828717	0
2012	373056	Brain injury without open intracranial wound AND with concussion	2.52392e-07	1.39142e-07	0.000255957	2.52392e-07	1.39142e-07	0.000255957	0
2012	373127	Herpes simplex disciform keratitis	5.04785e-07	1.73928e-07	0.000567952	5.04785e-07	1.73928e-07	0.000567952	0
2012	373166	Benign neoplasm of lower jaw bone	1.38816e-06	4.52213e-07	0.000975692	1.38816e-06	4.52213e-07	0.000975692	0
2012	373172	Drug-induced amnestic syndrome	1.26196e-07	3.47856e-08	0.000322198	1.26196e-07	3.47856e-08	0.000322198	0
2012	373179	Senile degeneration of brain	1.00957e-06	3.1307e-07	0.000856475	1.00957e-06	3.1307e-07	0.000856475	0
2012	373185	Drug-induced dyskinesia	1.64055e-06	8.00069e-07	0.00076084	1.64055e-06	8.00069e-07	0.00076084	0
2012	373216	Disorder of mastoid	2.52392e-07	1.04357e-07	0.000350509	2.52392e-07	1.04357e-07	0.000350509	0
2012	373404	Ophthalmic herpes simplex	3.78588e-07	1.04357e-07	0.000558064	3.78588e-07	1.04357e-07	0.000558064	0
2012	373412	Otitis externa due to Herpes zoster	6.30981e-07	2.08714e-07	0.000651691	6.30981e-07	2.08714e-07	0.000651691	0
2012	373648	Superficial injury of eyelid AND/OR periocular area	6.30981e-07	2.43499e-07	0.000585991	6.30981e-07	2.43499e-07	0.000585991	0
2012	373684	Amebic brain abscess	2.52392e-07	6.95712e-08	0.000455657	2.52392e-07	6.95712e-08	0.000455657	0
2012	373755	Thunderclap headache	6.30981e-07	2.43499e-07	0.000585991	6.30981e-07	2.43499e-07	0.000585991	0
2012	373756	Exudative retinopathy	1.26196e-07	3.47856e-08	0.000322198	1.26196e-07	3.47856e-08	0.000322198	0
2012	373785	Disorder of lens	1.26196e-07	3.47856e-08	0.000322198	1.26196e-07	3.47856e-08	0.000322198	0
2012	373870	Neonatal dacryocystitis and conjunctivitis	6.30981e-07	2.78285e-07	0.000523082	6.30981e-07	2.78285e-07	0.000523082	0
2012	373920	Burn erythema of face AND/OR head	5.04785e-07	2.08714e-07	0.000495695	5.04785e-07	2.08714e-07	0.000495695	0
2012	374036	Chronic conjunctivitis	1.26196e-07	3.47856e-08	0.000322198	1.26196e-07	3.47856e-08	0.000322198	0
2012	374041	External ophthalmoplegia	6.30981e-07	2.08714e-07	0.000651691	6.30981e-07	2.08714e-07	0.000651691	0
2012	374053	Sudden hearing loss	5.04785e-07	1.39142e-07	0.000644396	5.04785e-07	1.39142e-07	0.000644396	0
2012	374202	Ocular penetration	1.26196e-07	3.47856e-08	0.000322198	1.26196e-07	3.47856e-08	0.000322198	0
2012	374336	Infantile hemiplegia	2.52392e-07	1.39142e-07	0.000255957	2.52392e-07	1.39142e-07	0.000255957	0
2012	374362	Keratoconus	1.26196e-07	3.47856e-08	0.000322198	1.26196e-07	3.47856e-08	0.000322198	0
2012	374498	Concussion with prolonged loss of consciousness AND return to pre-existing conscious level	1.26196e-07	6.95712e-08	0.000180989	1.26196e-07	6.95712e-08	0.000180989	0
2012	374795	Open wound of ear with complication	1.26196e-07	3.47856e-08	0.000322198	1.26196e-07	3.47856e-08	0.000322198	0
2012	374801	Foreign body in ear	5.04785e-07	1.39142e-07	0.000644396	5.04785e-07	1.39142e-07	0.000644396	0
2012	374906	Cerebral lipidosis	3.78588e-07	1.04357e-07	0.000558064	3.78588e-07	1.04357e-07	0.000558064	0
2012	374912	Leukodystrophy	7.57177e-07	2.08714e-07	0.000789221	7.57177e-07	2.08714e-07	0.000789221	0
2012	374922	Idiopathic stabbing headache	1.26196e-07	3.47856e-08	0.000322198	1.26196e-07	3.47856e-08	0.000322198	0
2012	374946	Recurrent erosion syndrome	1.26196e-07	3.47856e-08	0.000322198	1.26196e-07	3.47856e-08	0.000322198	0
2012	375109	Open wound of auditory canal with complication	1.26196e-07	3.47856e-08	0.000322198	1.26196e-07	3.47856e-08	0.000322198	0
2012	375266	Serous conjunctivitis, except viral	1.26196e-07	3.47856e-08	0.000322198	1.26196e-07	3.47856e-08	0.000322198	0
2012	375275	Hypertropia	2.52392e-07	6.95712e-08	0.000455657	2.52392e-07	6.95712e-08	0.000455657	0
2012	375290	Chronic suppurative otitis media - tubotympanic	1.26196e-07	3.47856e-08	0.000322198	1.26196e-07	3.47856e-08	0.000322198	0
2012	375366	Brain injury without open intracranial wound AND with prolonged loss of consciousness (more than 24 hours) with return to pre-existing conscious level	1.26196e-07	3.47856e-08	0.000322198	1.26196e-07	3.47856e-08	0.000322198	0
2012	375404	Ocular laceration with prolapse AND/OR exposure of intraocular tissue	3.78588e-07	1.04357e-07	0.000558064	3.78588e-07	1.04357e-07	0.000558064	0
2012	375428	Second cranial nerve injury	2.52392e-07	6.95712e-08	0.000455657	2.52392e-07	6.95712e-08	0.000455657	0
2012	375475	Meningoencephalitis due to acquired toxoplasmosis	2.52392e-07	6.95712e-08	0.000455657	2.52392e-07	6.95712e-08	0.000455657	0
2012	375490	Primary malignant neoplasm of cornea (primary)	2.52392e-07	6.95712e-08	0.000455657	2.52392e-07	6.95712e-08	0.000455657	0
2012	375551	Blepharochalasis	1.26196e-07	6.95712e-08	0.000180989	1.26196e-07	6.95712e-08	0.000180989	0
2012	375823	Optic nerve hypoplasia	2.52392e-07	1.04357e-07	0.000350509	2.52392e-07	1.04357e-07	0.000350509	0
2012	375826	Central hearing loss	3.78588e-07	1.04357e-07	0.000558064	3.78588e-07	1.04357e-07	0.000558064	0
2012	375913	Congenital abnormality of external ear	1.26196e-07	3.47856e-08	0.000322198	1.26196e-07	3.47856e-08	0.000322198	0
2012	376095	Drug-induced dementia	1.26196e-07	6.95712e-08	0.000180989	1.26196e-07	6.95712e-08	0.000180989	0
2012	376102	Partial recent retinal detachment with single defect	1.26196e-07	3.47856e-08	0.000322198	1.26196e-07	3.47856e-08	0.000322198	0
2012	376120	Keratoconjunctivitis sicca, not specified as Sjogren's	2.52392e-07	1.39142e-07	0.000255957	2.52392e-07	1.39142e-07	0.000255957	0
2012	376124	Pinguecula	1.26196e-07	3.47856e-08	0.000322198	1.26196e-07	3.47856e-08	0.000322198	0
2012	376125	Disorder of eyelid	1.26196e-07	6.95712e-08	0.000180989	1.26196e-07	6.95712e-08	0.000180989	0
2012	376387	Spasmodic torticollis	1.00957e-06	3.47856e-07	0.000803206	1.00957e-06	3.47856e-07	0.000803206	0
2012	376395	Mononeuritis multiplex	3.78588e-07	1.04357e-07	0.000558064	3.78588e-07	1.04357e-07	0.000558064	0
2012	376400	Combined form of senile cataract	1.26196e-07	3.47856e-08	0.000322198	1.26196e-07	3.47856e-08	0.000322198	0
2012	376405	Binocular vision disorder	1.26196e-07	3.47856e-08	0.000322198	1.26196e-07	3.47856e-08	0.000322198	0
2012	376406	Impairment level: blindness, one eye - low vision other eye	2.52392e-07	6.95712e-08	0.000455657	2.52392e-07	6.95712e-08	0.000455657	0
2012	376415	Hypermetropia	3.78588e-07	1.73928e-07	0.000389382	3.78588e-07	1.73928e-07	0.000389382	0
2012	376417	Middle ear conductive hearing loss	3.78588e-07	1.04357e-07	0.000558064	3.78588e-07	1.04357e-07	0.000558064	0
2012	376419	Haematoma of pinna	2.52392e-07	6.95712e-08	0.000455657	2.52392e-07	6.95712e-08	0.000455657	0
2012	376434	Oval window fistula	1.26196e-07	3.47856e-08	0.000322198	1.26196e-07	3.47856e-08	0.000322198	0
2012	376512	Microphthalmos	1.26196e-07	3.47856e-08	0.000322198	1.26196e-07	3.47856e-08	0.000322198	0
2012	376555	Open wound of ear drum without complication	1.26196e-07	3.47856e-08	0.000322198	1.26196e-07	3.47856e-08	0.000322198	0
2012	376560	Rupture of eye with partial loss of intraocular tissue	3.78588e-07	1.39142e-07	0.00047062	3.78588e-07	1.39142e-07	0.00047062	0
2012	376657	Lipoma of face	2.52392e-07	6.95712e-08	0.000455657	2.52392e-07	6.95712e-08	0.000455657	0
2012	376660	Neoplasm of uncertain behavior of nervous system	8.83373e-07	2.78285e-07	0.000793953	8.83373e-07	2.78285e-07	0.000793953	0
2012	376691	Delimited old retinal detachment	1.26196e-07	3.47856e-08	0.000322198	1.26196e-07	3.47856e-08	0.000322198	0
2012	376698	Internuclear ophthalmoplegia	6.30981e-07	1.73928e-07	0.000720457	6.30981e-07	1.73928e-07	0.000720457	0
2012	376946	Senile delirium	8.83373e-07	2.78285e-07	0.000793953	8.83373e-07	2.78285e-07	0.000793953	0
2012	376955	Gouty tophi of ear	1.26196e-07	3.47856e-08	0.000322198	1.26196e-07	3.47856e-08	0.000322198	0
2012	376971	Retinal tear	1.26196e-07	3.47856e-08	0.000322198	1.26196e-07	3.47856e-08	0.000322198	0
2012	376977	Heteronymous bilateral visual field defects	1.64055e-06	5.91355e-07	0.000993193	1.64055e-06	5.91355e-07	0.000993193	0
2012	376979	Diabetic cataract	1.26196e-07	3.47856e-08	0.000322198	1.26196e-07	3.47856e-08	0.000322198	0
2012	376981	Amblyopia	1.13577e-06	3.1307e-07	0.000966595	1.13577e-06	3.1307e-07	0.000966595	0
2012	376989	Duane's syndrome	2.52392e-07	6.95712e-08	0.000455657	2.52392e-07	6.95712e-08	0.000455657	0
2012	377210	HSV dendritic keratitis	2.52392e-07	6.95712e-08	0.000455657	2.52392e-07	6.95712e-08	0.000455657	0
2012	377271	Parsonage-Turner syndrome	3.78588e-07	1.04357e-07	0.000558064	3.78588e-07	1.04357e-07	0.000558064	0
2012	377280	Corneal disorder	2.52392e-07	1.04357e-07	0.000350509	2.52392e-07	1.04357e-07	0.000350509	0
2012	377368	Congenital absence of brain	2.52392e-07	6.95712e-08	0.000455657	2.52392e-07	6.95712e-08	0.000455657	0
2012	377560	Internal hordeolum	1.26196e-07	3.47856e-08	0.000322198	1.26196e-07	3.47856e-08	0.000322198	0
2012	377574	Presbycusis	2.52392e-07	1.39142e-07	0.000255957	2.52392e-07	1.39142e-07	0.000255957	0
2012	377793	Rabies	1.26196e-07	3.47856e-08	0.000322198	1.26196e-07	3.47856e-08	0.000322198	0
2012	377855	Nervous system complication from surgically implanted device	2.52392e-07	6.95712e-08	0.000455657	2.52392e-07	6.95712e-08	0.000455657	0
2012	377870	Heterotropia	2.52392e-07	1.04357e-07	0.000350509	2.52392e-07	1.04357e-07	0.000350509	0
2012	378014	Open wound of external ear with complication	1.26196e-07	1.04357e-07	6.43234e-05	1.26196e-07	1.04357e-07	6.43234e-05	0
2012	378136	Toxic encephalitis	1.26196e-07	3.47856e-08	0.000322198	1.26196e-07	3.47856e-08	0.000322198	0
2012	378142	Retinal ischemia	2.52392e-07	6.95712e-08	0.000455657	2.52392e-07	6.95712e-08	0.000455657	0
2012	378145	Chronic cluster headache	1.13577e-06	2.78285e-07	0.00101978	1.13577e-06	2.78285e-07	0.00101978	0
2012	378163	Sounds seem unnaturally loud	1.26196e-07	3.47856e-08	0.000322198	1.26196e-07	3.47856e-08	0.000322198	0
2012	378164	Impaired auditory discrimination	1.26196e-07	3.47856e-08	0.000322198	1.26196e-07	3.47856e-08	0.000322198	0
2012	378264	Open fracture of base of skull with cerebral laceration AND contusion	5.04785e-07	2.08714e-07	0.000495695	5.04785e-07	2.08714e-07	0.000495695	0
2012	378352	Conjunctivitis due to adenovirus	2.52392e-07	6.95712e-08	0.000455657	2.52392e-07	6.95712e-08	0.000455657	0
2012	378420	Carcinomatous neuropathy	5.04785e-07	1.73928e-07	0.000567952	5.04785e-07	1.73928e-07	0.000567952	0
2012	378424	Astigmatism	2.52392e-07	6.95712e-08	0.000455657	2.52392e-07	6.95712e-08	0.000455657	0
2012	378444	Disorder of hearing	2.52392e-07	3.47856e-08	0.000574264	2.52392e-07	3.47856e-08	0.000574264	0
2012	378533	Hydrorachis	1.26196e-07	3.47856e-08	0.000322198	1.26196e-07	3.47856e-08	0.000322198	0
2012	378597	Open wound of auditory canal without complication	2.52392e-07	1.04357e-07	0.000350509	2.52392e-07	1.04357e-07	0.000350509	0
2012	378696	Primary malignant neoplasm of choroid (primary)	7.57177e-07	2.43499e-07	0.000726205	7.57177e-07	2.43499e-07	0.000726205	0
2012	378765	TS - Tympanosclerosis	1.26196e-07	3.47856e-08	0.000322198	1.26196e-07	3.47856e-08	0.000322198	0
2012	378840	Thoracic spina bifida with hydrocephalus	1.26196e-07	3.47856e-08	0.000322198	1.26196e-07	3.47856e-08	0.000322198	0
2012	378901	Open wound of nasal septum without complication	1.26196e-07	3.47856e-08	0.000322198	1.26196e-07	3.47856e-08	0.000322198	0
2012	379008	Stiff-man syndrome	7.57177e-07	2.43499e-07	0.000726205	7.57177e-07	2.43499e-07	0.000726205	0
2012	379185	Open wound of eyeball	8.83373e-07	3.1307e-07	0.000737351	8.83373e-07	3.1307e-07	0.000737351	0
2012	379802	Malignant neuroleptic syndrome	8.83373e-07	3.47856e-07	0.000682526	8.83373e-07	3.47856e-07	0.000682526	0
2012	379818	RBN - Retrobulbar neuritis	3.78588e-07	1.04357e-07	0.000558064	3.78588e-07	1.04357e-07	0.000558064	0
2012	379821	Impairment level: near-total impairment of both eyes	1.26196e-07	3.47856e-08	0.000322198	1.26196e-07	3.47856e-08	0.000322198	0
2012	379831	Unilateral neural hearing loss	1.26196e-07	3.47856e-08	0.000322198	1.26196e-07	3.47856e-08	0.000322198	0
2012	379832	Mixed conductive and sensorineural deafness	5.04785e-07	1.73928e-07	0.000567952	5.04785e-07	1.73928e-07	0.000567952	0
2012	380038	Viral conjunctivitis	1.38816e-06	4.86998e-07	0.000930675	1.38816e-06	4.86998e-07	0.000930675	0
2012	380100	Glossopharyngeal neuralgia	1.26196e-07	3.47856e-08	0.000322198	1.26196e-07	3.47856e-08	0.000322198	0
2012	380109	Exophoria	1.26196e-07	3.47856e-08	0.000322198	1.26196e-07	3.47856e-08	0.000322198	0
2012	380111	Acute atopic conjunctivitis	1.26196e-07	3.47856e-08	0.000322198	1.26196e-07	3.47856e-08	0.000322198	0
2012	380120	Strabismus in neuromuscular disorder	1.26196e-07	3.47856e-08	0.000322198	1.26196e-07	3.47856e-08	0.000322198	0
2012	380126	Rheumatic chorea with heart involvement	1.26196e-07	3.47856e-08	0.000322198	1.26196e-07	3.47856e-08	0.000322198	0
2012	380393	Monoplegia of upper limb affecting non-dominant side	1.26196e-07	6.95712e-08	0.000180989	1.26196e-07	6.95712e-08	0.000180989	0
2012	380395	Retinal dystrophy	3.78588e-07	1.04357e-07	0.000558064	3.78588e-07	1.04357e-07	0.000558064	0
2012	380397	Keratoconjunctivitis	1.26196e-07	3.47856e-08	0.000322198	1.26196e-07	3.47856e-08	0.000322198	0
2012	380500	Hypertrophy of fat pad of knee	1.26196e-07	3.47856e-08	0.000322198	1.26196e-07	3.47856e-08	0.000322198	0
2012	380513	Congenital cataract	5.04785e-07	2.08714e-07	0.000495695	5.04785e-07	2.08714e-07	0.000495695	0
2012	380632	Meningococcal encephalitis	2.52392e-07	1.39142e-07	0.000255957	2.52392e-07	1.39142e-07	0.000255957	0
2012	380639	Rubella with neurological complication	2.52392e-07	6.95712e-08	0.000455657	2.52392e-07	6.95712e-08	0.000455657	0
2012	380669	Benign neoplasm of eyelid including canthus	7.57177e-07	1.73928e-07	0.00085481	7.57177e-07	1.73928e-07	0.00085481	0
2012	380709	Retained nonmagnetic foreign body in multiple sites of the eye	1.26196e-07	3.47856e-08	0.000322198	1.26196e-07	3.47856e-08	0.000322198	0
2012	380742	Inner ear conductive hearing loss	1.26196e-07	3.47856e-08	0.000322198	1.26196e-07	3.47856e-08	0.000322198	0
2012	380844	Prolonged loss of consciousness	3.78588e-07	2.43499e-07	0.00024222	3.78588e-07	2.43499e-07	0.00024222	0
2012	380975	BANF - Bilateral acoustic neurofibromatosis	8.83373e-07	2.08714e-07	0.000913001	8.83373e-07	2.08714e-07	0.000913001	0
2012	381145	Concussion with prolonged loss of consciousness without return to pre-existing conscious level	1.26196e-07	3.47856e-08	0.000322198	1.26196e-07	3.47856e-08	0.000322198	0
2012	381252	Benign neoplasm of eye	2.52392e-07	3.47856e-08	0.000574264	2.52392e-07	3.47856e-08	0.000574264	0
2012	381306	Deaf mutism	1.00957e-06	3.47856e-07	0.000803206	1.00957e-06	3.47856e-07	0.000803206	0
2012	381310	Deficiency of smooth pursuit movements	1.26196e-07	3.47856e-08	0.000322198	1.26196e-07	3.47856e-08	0.000322198	0
2012	381440	Extradural hemorrhage following injury without open intracranial wound AND with concussion	1.26196e-07	3.47856e-08	0.000322198	1.26196e-07	3.47856e-08	0.000322198	0
2012	381559	Sensory disorder of eyelid	2.52392e-07	6.95712e-08	0.000455657	2.52392e-07	6.95712e-08	0.000455657	0
2012	381570	Mechanical ptosis	1.26196e-07	6.95712e-08	0.000180989	1.26196e-07	6.95712e-08	0.000180989	0
2012	381585	Cholesterolosis of middle ear	2.52392e-07	6.95712e-08	0.000455657	2.52392e-07	6.95712e-08	0.000455657	0
2012	381733	Multiple nerve injury	2.52392e-07	1.04357e-07	0.000350509	2.52392e-07	1.04357e-07	0.000350509	0
2012	381832	Presenile dementia with delirium	5.04785e-07	1.39142e-07	0.000644396	5.04785e-07	1.39142e-07	0.000644396	0
2012	381860	Vascular abnormality of conjunctiva	1.26196e-07	3.47856e-08	0.000322198	1.26196e-07	3.47856e-08	0.000322198	0
2012	381869	Intermitent squint	2.52392e-07	6.95712e-08	0.000455657	2.52392e-07	6.95712e-08	0.000455657	0
2012	381952	Injury to brachial plexus as birth trauma	3.78588e-07	2.08714e-07	0.000313483	3.78588e-07	2.08714e-07	0.000313483	0
2012	381966	Moderate duration loss of consciousness	3.78588e-07	1.04357e-07	0.000558064	3.78588e-07	1.04357e-07	0.000558064	0
2012	382034	Injury of sciatic nerve	6.30981e-07	1.39142e-07	0.000792606	6.30981e-07	1.39142e-07	0.000792606	0
2012	432248	Opportunistic mycosis	1.26196e-07	6.95712e-08	0.000180989	1.26196e-07	6.95712e-08	0.000180989	0
2012	432264	Primary malignant neoplasm of broad ligament	1.26196e-07	3.47856e-08	0.000322198	1.26196e-07	3.47856e-08	0.000322198	0
2012	432267	Hodgkin's disease, lymphocytic depletion of extranodal AND/OR solid organ site	1.26196e-07	3.47856e-08	0.000322198	1.26196e-07	3.47856e-08	0.000322198	0
2012	432304	Hallucinogen dependence, episodic	1.26196e-07	3.47856e-08	0.000322198	1.26196e-07	3.47856e-08	0.000322198	0
2012	432323	Disorder of optic chiasm associated with inflammatory disorder	1.26196e-07	3.47856e-08	0.000322198	1.26196e-07	3.47856e-08	0.000322198	0
2012	432335	Subclavian artery aneurysm	6.30981e-07	1.73928e-07	0.000720457	6.30981e-07	1.73928e-07	0.000720457	0
2012	432345	Hypertrophy of tongue papillae	1.26196e-07	3.47856e-08	0.000322198	1.26196e-07	3.47856e-08	0.000322198	0
2012	432366	Hematoma of broad ligament	2.52392e-07	1.04357e-07	0.000350509	2.52392e-07	1.04357e-07	0.000350509	0
2012	432432	TAPVC - Total anomalous pulmonary venous connection	1.00957e-06	4.86998e-07	0.000604105	1.00957e-06	4.86998e-07	0.000604105	0
2012	432473	Open fracture of base of neck of femur	3.78588e-07	1.04357e-07	0.000558064	3.78588e-07	1.04357e-07	0.000558064	0
2012	432478	Intracranial hemorrhage following injury without open intracranial wound AND with concussion	1.26196e-07	6.95712e-08	0.000180989	1.26196e-07	6.95712e-08	0.000180989	0
2012	432485	Open wound of nasal cavity with complication	1.26196e-07	3.47856e-08	0.000322198	1.26196e-07	3.47856e-08	0.000322198	0
2012	432515	Sulphonamide poisoning	2.52392e-07	6.95712e-08	0.000455657	2.52392e-07	6.95712e-08	0.000455657	0
2012	432534	Accident caused by machinery	6.30981e-07	1.73928e-07	0.000720457	6.30981e-07	1.73928e-07	0.000720457	0
2012	432541	Primary tuberculosis	1.26196e-07	3.47856e-08	0.000322198	1.26196e-07	3.47856e-08	0.000322198	0
2012	432558	Malignant neoplasm, overlapping lesion of nasopharynx	5.04785e-07	1.04357e-07	0.000725572	5.04785e-07	1.04357e-07	0.000725572	0
2012	432561	Latent syphilis with positive serology	6.30981e-07	1.73928e-07	0.000720457	6.30981e-07	1.73928e-07	0.000720457	0
2012	432580	Riboflavine deficiency	1.26196e-07	3.47856e-08	0.000322198	1.26196e-07	3.47856e-08	0.000322198	0
2012	432601	Childhood and adolescent disturbance with elective mutism	2.52392e-07	6.95712e-08	0.000455657	2.52392e-07	6.95712e-08	0.000455657	0
2012	432602	Fungal meningitis	1.26196e-07	3.47856e-08	0.000322198	1.26196e-07	3.47856e-08	0.000322198	0
2012	432609	Acute alcoholic intoxication in remission, in alcoholism	2.52392e-07	6.95712e-08	0.000455657	2.52392e-07	6.95712e-08	0.000455657	0
2012	432632	Noninfectious secondary iridocyclitis	2.52392e-07	1.04357e-07	0.000350509	2.52392e-07	1.04357e-07	0.000350509	0
2012	432668	Central giant cell granuloma	1.26196e-07	3.47856e-08	0.000322198	1.26196e-07	3.47856e-08	0.000322198	0
2012	432688	Old laceration or scarring of vulva	1.38816e-06	6.26141e-07	0.000759308	1.38816e-06	6.26141e-07	0.000759308	0
2012	432690	Maternal malaria during pregnancy - baby delivered	1.26196e-07	3.47856e-08	0.000322198	1.26196e-07	3.47856e-08	0.000322198	0
2012	432734	Fetal OR neonatal hemorrhage	5.04785e-07	3.47856e-07	0.000240344	5.04785e-07	3.47856e-07	0.000240344	0
2012	432743	Open fracture of base of skull with subarachnoid, subdural AND/OR extradural hemorrhage	7.57177e-07	1.73928e-07	0.00085481	7.57177e-07	1.73928e-07	0.00085481	0
2012	432750	Closed dislocation of metatarsophalangeal joint	1.13577e-06	5.5657e-07	0.000629647	1.13577e-06	5.5657e-07	0.000629647	0
2012	432768	Corneal foreign body	2.52392e-07	1.04357e-07	0.000350509	2.52392e-07	1.04357e-07	0.000350509	0
2012	432782	Motor vehicle traffic accident involving collision with another motor vehicle, parked, pedestrian injured	1.26196e-07	3.47856e-08	0.000322198	1.26196e-07	3.47856e-08	0.000322198	0
2012	432796	Poisoning by anesthetic agent	1.26196e-07	3.47856e-08	0.000322198	1.26196e-07	3.47856e-08	0.000322198	0
2012	432804	Fall from scaffold	1.26196e-07	3.47856e-08	0.000322198	1.26196e-07	3.47856e-08	0.000322198	0
2012	432809	Antiepileptic adverse reaction	1.13577e-06	2.78285e-07	0.00101978	1.13577e-06	2.78285e-07	0.00101978	0
2012	432812	Adverse reaction to parasympatholytic and spasmolytic	2.52392e-07	6.95712e-08	0.000455657	2.52392e-07	6.95712e-08	0.000455657	0
2012	432830	Zygomycosis	6.30981e-07	1.39142e-07	0.000792606	6.30981e-07	1.39142e-07	0.000792606	0
2012	432872	Classical phenylketonuria	1.26196e-07	6.95712e-08	0.000180989	1.26196e-07	6.95712e-08	0.000180989	0
2012	432877	Socialised behaviour disorder	1.26196e-07	3.47856e-08	0.000322198	1.26196e-07	3.47856e-08	0.000322198	0
2012	432882	Methaemoglobinaemia	6.30981e-07	1.73928e-07	0.000720457	6.30981e-07	1.73928e-07	0.000720457	0
2012	432893	Myasthenic syndrome due to another disorder	3.78588e-07	6.95712e-08	0.000652802	3.78588e-07	6.95712e-08	0.000652802	0
2012	432937	Rupture of papillary muscle	1.26196e-07	3.47856e-08	0.000322198	1.26196e-07	3.47856e-08	0.000322198	0
2012	432951	Acute gastrojejunal ulcer without hemorrhage AND without perforation but with obstruction	1.26196e-07	3.47856e-08	0.000322198	1.26196e-07	3.47856e-08	0.000322198	0
2012	432961	Acute renal papillary necrosis with renal failure	6.30981e-07	1.73928e-07	0.000720457	6.30981e-07	1.73928e-07	0.000720457	0
2012	432962	Leukoplakia of cervix	3.78588e-07	6.95712e-08	0.000652802	3.78588e-07	6.95712e-08	0.000652802	0
2012	433018	Fetus OR newborn affected by prolapsed cord	5.04785e-07	1.04357e-07	0.000725572	5.04785e-07	1.04357e-07	0.000725572	0
2012	433025	Complication of vaccination	2.52392e-07	2.08714e-07	9.09671e-05	2.52392e-07	2.08714e-07	9.09671e-05	0
2012	433029	Perinatal jaundice from excessive hemolysis	5.04785e-07	1.04357e-07	0.000725572	5.04785e-07	1.04357e-07	0.000725572	0
2012	433030	False-positive serological test for syphilis	1.26196e-07	3.47856e-08	0.000322198	1.26196e-07	3.47856e-08	0.000322198	0
2012	433039	Closed fracture of alveolar border of body of mandible	6.30981e-07	2.78285e-07	0.000523082	6.30981e-07	2.78285e-07	0.000523082	0
2012	433076	Crushing injury of thigh	2.52392e-07	6.95712e-08	0.000455657	2.52392e-07	6.95712e-08	0.000455657	0
2012	433095	Fall on or from steps	1.26196e-07	6.95712e-08	0.000180989	1.26196e-07	6.95712e-08	0.000180989	0
2012	433146	Blastomycosis	1.26196e-07	3.47856e-08	0.000322198	1.26196e-07	3.47856e-08	0.000322198	0
2012	433167	Lipoma of intrathoracic organs	3.78588e-07	1.39142e-07	0.00047062	3.78588e-07	1.39142e-07	0.00047062	0
2012	433173	Congenital hypogammaglobulinaemia	3.78588e-07	6.95712e-08	0.000652802	3.78588e-07	6.95712e-08	0.000652802	0
2012	433178	Anxiety disorder of childhood OR adolescence	1.26196e-07	3.47856e-08	0.000322198	1.26196e-07	3.47856e-08	0.000322198	0
2012	433222	Thoracoabdominal aortic aneurysm, ruptured	3.78588e-07	1.04357e-07	0.000558064	3.78588e-07	1.04357e-07	0.000558064	0
2012	433243	Anomaly of tooth position	3.78588e-07	1.04357e-07	0.000558064	3.78588e-07	1.04357e-07	0.000558064	0
2012	433257	Mesangiocapillary glomerulonephritis	1.00957e-06	2.08714e-07	0.00102611	1.00957e-06	2.08714e-07	0.00102611	0
2012	433288	Derangement of anterior horn of lateral meniscus	3.78588e-07	1.73928e-07	0.000389382	3.78588e-07	1.73928e-07	0.000389382	0
2012	433309	Fetus OR newborn affected by alcohol transmitted via placenta AND/OR breast milk	1.38816e-06	6.60926e-07	0.000718469	1.38816e-06	6.60926e-07	0.000718469	0
2012	433310	Fetus OR newborn affected by precipitate delivery	6.30981e-07	3.1307e-07	0.000462724	6.30981e-07	3.1307e-07	0.000462724	0
2012	433311	Fetal intrauterine distress noted before labor in liveborn infant	6.30981e-07	2.43499e-07	0.000585991	6.30981e-07	2.43499e-07	0.000585991	0
2012	433332	Open fracture of shaft of clavicle	1.26196e-07	3.47856e-08	0.000322198	1.26196e-07	3.47856e-08	0.000322198	0
2012	433333	Open fracture of shaft of ulna	8.83373e-07	3.82642e-07	0.000629362	8.83373e-07	3.82642e-07	0.000629362	0
2012	433340	Open fracture of medial condyle of humerus	2.52392e-07	6.95712e-08	0.000455657	2.52392e-07	6.95712e-08	0.000455657	0
2012	433368	Toxic effect of soap AND/OR detergent	1.26196e-07	2.43499e-07	0.000272836	1.26196e-07	2.43499e-07	0.000272836	0
2012	433370	Antilipaemic and antiarteriosclerotic poisoning	3.78588e-07	1.04357e-07	0.000558064	3.78588e-07	1.04357e-07	0.000558064	0
2012	433385	Poisoning by iron AND/OR its compounds	1.26196e-07	3.47856e-08	0.000322198	1.26196e-07	3.47856e-08	0.000322198	0
2012	433393	Fall into hole	2.52392e-07	6.95712e-08	0.000455657	2.52392e-07	6.95712e-08	0.000455657	0
2012	433401	Coccidiosis	2.52392e-07	6.95712e-08	0.000455657	2.52392e-07	6.95712e-08	0.000455657	0
2012	433415	Candidal endocarditis	2.52392e-07	6.95712e-08	0.000455657	2.52392e-07	6.95712e-08	0.000455657	0
2012	433441	Ectopic production of endocrine substance	2.52392e-07	6.95712e-08	0.000455657	2.52392e-07	6.95712e-08	0.000455657	0
2012	433443	Subchronic schizoaffective schizophrenia	1.26196e-07	6.95712e-08	0.000180989	1.26196e-07	6.95712e-08	0.000180989	0
2012	433447	Tophus	7.57177e-07	1.73928e-07	0.00085481	7.57177e-07	1.73928e-07	0.00085481	0
2012	433485	Phlegmonous dacryocystitis	1.26196e-07	3.47856e-08	0.000322198	1.26196e-07	3.47856e-08	0.000322198	0
2012	433495	Conductive hearing loss, bilateral	3.78588e-07	1.04357e-07	0.000558064	3.78588e-07	1.04357e-07	0.000558064	0
2012	433496	Unilateral sensory hearing loss	3.78588e-07	1.39142e-07	0.00047062	3.78588e-07	1.39142e-07	0.00047062	0
2012	433531	Polyp of vulva	7.57177e-07	3.82642e-07	0.000496124	7.57177e-07	3.82642e-07	0.000496124	0
2012	433556	Derangement of posterior horn of lateral meniscus	7.57177e-07	2.08714e-07	0.000789221	7.57177e-07	2.08714e-07	0.000789221	0
2012	433585	Klippel-Feil sequence	1.00957e-06	2.78285e-07	0.000911314	1.00957e-06	2.78285e-07	0.000911314	0
2012	433611	Open fracture of multiple sites of metacarpus	2.52392e-07	1.73928e-07	0.000169949	2.52392e-07	1.73928e-07	0.000169949	0
2012	433623	Intracranial hemorrhage following injury with open intracranial wound AND brief loss of consciousness (less than one hour)	1.26196e-07	3.47856e-08	0.000322198	1.26196e-07	3.47856e-08	0.000322198	0
2012	433629	Injury of transverse colon without open wound into abdominal cavity	5.04785e-07	1.73928e-07	0.000567952	5.04785e-07	1.73928e-07	0.000567952	0
2012	433633	Late effect of superficial injury	6.30981e-07	1.04357e-07	0.000868505	6.30981e-07	1.04357e-07	0.000868505	0
2012	433664	Accident due to hot weather	1.26196e-07	3.47856e-08	0.000322198	1.26196e-07	3.47856e-08	0.000322198	0
2012	433671	Nerve roots and spinal plexus injuries	1.00957e-06	3.1307e-07	0.000856475	1.00957e-06	3.1307e-07	0.000856475	0
2012	433704	Primary malignant neoplasm of retromolar area	1.26196e-07	3.47856e-08	0.000322198	1.26196e-07	3.47856e-08	0.000322198	0
2012	433745	Amphetamine abuse, episodic	1.13577e-06	5.5657e-07	0.000629647	1.13577e-06	5.5657e-07	0.000629647	0
2012	433773	Chronic orbital inflammation	1.26196e-07	3.47856e-08	0.000322198	1.26196e-07	3.47856e-08	0.000322198	0
2012	433778	Orbital hemorrhage	6.30981e-07	1.73928e-07	0.000720457	6.30981e-07	1.73928e-07	0.000720457	0
2012	433828	Cord tangled or knotted with compression	2.52392e-07	6.95712e-08	0.000455657	2.52392e-07	6.95712e-08	0.000455657	0
2012	433876	Open fracture of vault of skull with cerebral laceration AND/OR contusion	2.52392e-07	6.95712e-08	0.000455657	2.52392e-07	6.95712e-08	0.000455657	0
2012	433882	Open skull fracture with subarachnoid, subdural AND/OR extradural hemorrhage	1.26196e-07	3.47856e-08	0.000322198	1.26196e-07	3.47856e-08	0.000322198	0
2012	433887	Open fracture distal femur, supracondylar	1.13577e-06	3.47856e-07	0.000914808	1.13577e-06	3.47856e-07	0.000914808	0
2012	433927	Accident involving ice yacht	1.26196e-07	3.47856e-08	0.000322198	1.26196e-07	3.47856e-08	0.000322198	0
2012	433934	Accident caused by needle	1.26196e-07	3.47856e-08	0.000322198	1.26196e-07	3.47856e-08	0.000322198	0
2012	433946	Fall on same level due to impact against another person	2.52392e-07	6.95712e-08	0.000455657	2.52392e-07	6.95712e-08	0.000455657	0
2012	433949	Human bite	1.26196e-07	3.47856e-08	0.000322198	1.26196e-07	3.47856e-08	0.000322198	0
2012	433957	Progressive multifocal leukoencephalopathy	2.52392e-07	6.95712e-08	0.000455657	2.52392e-07	6.95712e-08	0.000455657	0
2012	433960	BT - Benign tertian malaria	1.26196e-07	3.47856e-08	0.000322198	1.26196e-07	3.47856e-08	0.000322198	0
2012	433961	Murine typhus	1.26196e-07	3.47856e-08	0.000322198	1.26196e-07	3.47856e-08	0.000322198	0
2012	433975	Primary malignant neoplasm of cranial nerve	1.26196e-06	4.17427e-07	0.000921631	1.26196e-06	4.17427e-07	0.000921631	0
2012	433979	Benign tumour of respiratory and intrathoracic organ	1.26196e-07	3.47856e-08	0.000322198	1.26196e-07	3.47856e-08	0.000322198	0
2012	433987	Benign tumour of orbit	2.52392e-07	6.95712e-08	0.000455657	2.52392e-07	6.95712e-08	0.000455657	0
2012	433993	Factitious disorder with combined physical AND psychological symptoms	8.83373e-07	2.78285e-07	0.000793953	8.83373e-07	2.78285e-07	0.000793953	0
2012	433996	Catatonic schizophrenia	1.89294e-06	5.91355e-07	0.00116785	1.89294e-06	5.91355e-07	0.00116785	0
2012	434000	Primary hyperaldosteronism	5.04785e-07	1.39142e-07	0.000644396	5.04785e-07	1.39142e-07	0.000644396	0
2012	434003	GSD - Glycogen storage disease	2.14533e-06	1.11314e-06	0.000808668	2.14533e-06	1.11314e-06	0.000808668	0
2012	434010	Schizotypal personality disorder	2.52392e-07	6.95712e-08	0.000455657	2.52392e-07	6.95712e-08	0.000455657	0
2012	434015	Hypnotic or anxiolytic dependence in remission	1.26196e-06	3.82642e-07	0.000969687	1.26196e-06	3.82642e-07	0.000969687	0
2012	434029	Chronic iridocyclitis	1.26196e-07	3.47856e-08	0.000322198	1.26196e-07	3.47856e-08	0.000322198	0
2012	434046	Unilateral mixed conductive and sensorineural hearing loss with unrestricted hearing on the contralateral side	1.26196e-07	6.95712e-08	0.000180989	1.26196e-07	6.95712e-08	0.000180989	0
2012	434047	Enophthalmos due to trauma	1.26196e-07	3.47856e-08	0.000322198	1.26196e-07	3.47856e-08	0.000322198	0
2012	434070	Acute duodenal ulcer with perforation AND obstruction	1.26196e-07	3.47856e-08	0.000322198	1.26196e-07	3.47856e-08	0.000322198	0
2012	434078	Developmental odontogenic cyst	1.26196e-07	3.47856e-08	0.000322198	1.26196e-07	3.47856e-08	0.000322198	0
2012	434143	Anophthalmos	1.26196e-07	3.47856e-08	0.000322198	1.26196e-07	3.47856e-08	0.000322198	0
2012	434184	Multiple open fractures of hand bones	3.78588e-07	2.08714e-07	0.000313483	3.78588e-07	2.08714e-07	0.000313483	0
2012	434191	Cerebellar contusion without open intracranial wound AND with moderate loss of consciousness (1-24 hours)	1.26196e-07	3.47856e-08	0.000322198	1.26196e-07	3.47856e-08	0.000322198	0
2012	434204	Late effect of internal injury to chest	5.04785e-07	2.43499e-07	0.000427166	5.04785e-07	2.43499e-07	0.000427166	0
2012	434231	Burn confined to eye and adnexa	6.30981e-07	2.78285e-07	0.000523082	6.30981e-07	2.78285e-07	0.000523082	0
2012	434246	Burn with deep necrosis of underlying tissues without loss of body part	1.26196e-07	3.47856e-08	0.000322198	1.26196e-07	3.47856e-08	0.000322198	0
2012	434252	Injury due to legal intervention	1.26196e-07	3.47856e-08	0.000322198	1.26196e-07	3.47856e-08	0.000322198	0
2012	434289	Primary malignant neoplasm of lingual tonsil	1.26196e-07	3.47856e-08	0.000322198	1.26196e-07	3.47856e-08	0.000322198	0
2012	434292	Primary malignant neoplasm of lesser curvature of stomach	3.78588e-07	1.04357e-07	0.000558064	3.78588e-07	1.04357e-07	0.000558064	0
2012	434301	Benign neoplasm of ribs and/or sternum and/or clavicle	7.57177e-07	3.47856e-07	0.00055067	7.57177e-07	3.47856e-07	0.00055067	0
2012	434318	Paraphrenia	1.26196e-07	3.47856e-08	0.000322198	1.26196e-07	3.47856e-08	0.000322198	0
2012	434329	Spinocerebellar disease	2.52392e-07	1.39142e-07	0.000255957	2.52392e-07	1.39142e-07	0.000255957	0
2012	434340	Developmental arithmetic disorder	1.38816e-06	3.47856e-07	0.0011166	1.38816e-06	3.47856e-07	0.0011166	0
2012	434400	Chronic gastrojejunal ulcer without hemorrhage AND without perforation but with obstruction	3.78588e-07	1.04357e-07	0.000558064	3.78588e-07	1.04357e-07	0.000558064	0
2012	434455	Acquired claw toes	3.78588e-07	1.04357e-07	0.000558064	3.78588e-07	1.04357e-07	0.000558064	0
2012	434459	Ganglion of tendon sheath	2.52392e-07	6.95712e-08	0.000455657	2.52392e-07	6.95712e-08	0.000455657	0
2012	434465	Nonallopathic lesion of rib cage	3.78588e-07	2.08714e-07	0.000313483	3.78588e-07	2.08714e-07	0.000313483	0
2012	434482	Diethylstilbestrol poisoning	2.52392e-07	1.04357e-07	0.000350509	2.52392e-07	1.04357e-07	0.000350509	0
2012	434485	Increase in body fat	2.52392e-07	1.04357e-07	0.000350509	2.52392e-07	1.04357e-07	0.000350509	0
2012	434509	Injury of duodenum without open wound into abdominal cavity	1.51435e-06	5.91355e-07	0.000899533	1.51435e-06	5.91355e-07	0.000899533	0
2012	434512	Late effect of traumatic amputation	3.78588e-07	1.04357e-07	0.000558064	3.78588e-07	1.04357e-07	0.000558064	0
2012	434530	Auditory cranial nerve injury	2.52392e-07	1.04357e-07	0.000350509	2.52392e-07	1.04357e-07	0.000350509	0
2012	434541	Effects of heat	3.78588e-07	1.04357e-07	0.000558064	3.78588e-07	1.04357e-07	0.000558064	0
2012	434551	Accidental drowning or immersion during recreation	2.52392e-07	6.95712e-08	0.000455657	2.52392e-07	6.95712e-08	0.000455657	0
2012	434554	Hormones, synthetic substitutes and antagonists adverse reaction	6.30981e-07	2.08714e-07	0.000651691	6.30981e-07	2.08714e-07	0.000651691	0
2012	434557	Tuberculosis	1.26196e-07	3.47856e-08	0.000322198	1.26196e-07	3.47856e-08	0.000322198	0
2012	434570	Early congenital syphilis with symptoms	3.78588e-07	1.73928e-07	0.000389382	3.78588e-07	1.73928e-07	0.000389382	0
2012	434625	Undifferentiated somatoform disorder	5.17404e-06	2.36542e-06	0.00144657	5.17404e-06	2.36542e-06	0.00144657	0
2012	434627	Nondependent antidepressant type drug abuse, continuous	1.26196e-07	3.47856e-08	0.000322198	1.26196e-07	3.47856e-08	0.000322198	0
2012	434628	Separation anxiety	2.52392e-06	1.35664e-06	0.000838002	2.52392e-06	1.35664e-06	0.000838002	0
2012	434630	Sleep rhythm problem	1.26196e-07	3.47856e-08	0.000322198	1.26196e-07	3.47856e-08	0.000322198	0
2012	434644	Locked in syndrome	1.26196e-07	3.47856e-08	0.000322198	1.26196e-07	3.47856e-08	0.000322198	0
2012	434652	Persistent miosis	2.52392e-07	6.95712e-08	0.000455657	2.52392e-07	6.95712e-08	0.000455657	0
2012	434670	Humidifier lung	1.26196e-07	3.47856e-08	0.000322198	1.26196e-07	3.47856e-08	0.000322198	0
2012	434688	Tight hymenal ring	1.26196e-07	3.47856e-08	0.000322198	1.26196e-07	3.47856e-08	0.000322198	0
2012	434715	Cracked nipple in pregnancy, the puerperium or lactation - delivered	2.52392e-07	6.95712e-08	0.000455657	2.52392e-07	6.95712e-08	0.000455657	0
2012	434752	Positive serological AND/OR viral culture findings for human immunodeficiency virus	6.30981e-07	3.1307e-07	0.000462724	6.30981e-07	3.1307e-07	0.000462724	0
2012	434767	Open Colles' fracture	7.57177e-07	2.43499e-07	0.000726205	7.57177e-07	2.43499e-07	0.000726205	0
2012	434771	Open fracture of upper end of forearm	1.26196e-07	3.47856e-08	0.000322198	1.26196e-07	3.47856e-08	0.000322198	0
2012	434784	Closed dislocation of first cervical vertebra	7.57177e-07	1.73928e-07	0.00085481	7.57177e-07	1.73928e-07	0.00085481	0
2012	434785	Intracranial hemorrhage following injury with open intracranial wound	1.26196e-07	3.47856e-08	0.000322198	1.26196e-07	3.47856e-08	0.000322198	0
2012	434810	Burn of genitalia	3.78588e-07	1.04357e-07	0.000558064	3.78588e-07	1.04357e-07	0.000558064	0
2012	434811	Deep third degree burn of thigh	1.26196e-07	6.95712e-08	0.000180989	1.26196e-07	6.95712e-08	0.000180989	0
2012	434824	Injury of cranial nerve	1.26196e-07	6.95712e-08	0.000180989	1.26196e-07	6.95712e-08	0.000180989	0
2012	434849	Attempted suicide - firearms	2.52392e-07	6.95712e-08	0.000455657	2.52392e-07	6.95712e-08	0.000455657	0
2012	434857	Meningitis due to coxsackie virus	1.26196e-07	3.47856e-08	0.000322198	1.26196e-07	3.47856e-08	0.000322198	0
2012	434859	Sporotrichosis	1.26196e-07	3.47856e-08	0.000322198	1.26196e-07	3.47856e-08	0.000322198	0
2012	434860	Lymphocytic choriomeningitis	3.78588e-07	1.04357e-07	0.000558064	3.78588e-07	1.04357e-07	0.000558064	0
2012	434866	Late effects of viral encephalitis	1.26196e-07	3.47856e-08	0.000322198	1.26196e-07	3.47856e-08	0.000322198	0
2012	434869	Aseptic leptospiral meningitis	1.26196e-07	3.47856e-08	0.000322198	1.26196e-07	3.47856e-08	0.000322198	0
2012	434880	Primary malignant neoplasm of short bone of lower limb	2.52392e-07	1.04357e-07	0.000350509	2.52392e-07	1.04357e-07	0.000350509	0
2012	434893	Selective IgM immunodeficiency	3.78588e-07	1.04357e-07	0.000558064	3.78588e-07	1.04357e-07	0.000558064	0
2012	434908	Disorder of porphyrin and haem metabolism	3.1549e-06	1.42621e-06	0.00114222	3.1549e-06	1.42621e-06	0.00114222	0
2012	434953	Orbital granuloma	1.26196e-07	3.47856e-08	0.000322198	1.26196e-07	3.47856e-08	0.000322198	0
2012	435011	Vulvar vestibulitis	3.78588e-07	1.73928e-07	0.000389382	3.78588e-07	1.73928e-07	0.000389382	0
2012	435026	Puerperal pulmonary embolism	3.78588e-07	1.04357e-07	0.000558064	3.78588e-07	1.04357e-07	0.000558064	0
2012	435028	Puerperal pyrexia of unknown origin	5.04785e-07	1.73928e-07	0.000567952	5.04785e-07	1.73928e-07	0.000567952	0
2012	435031	Postnatal deep vein thrombosis - delivered with postnatal complication	1.00957e-06	3.47856e-07	0.000803206	1.00957e-06	3.47856e-07	0.000803206	0
2012	435086	Echoencephalogram abnormal	2.52392e-07	6.95712e-08	0.000455657	2.52392e-07	6.95712e-08	0.000455657	0
2012	435089	Closed fracture of C1-C4 level with central cord syndrome	3.78588e-07	1.73928e-07	0.000389382	3.78588e-07	1.73928e-07	0.000389382	0
2012	435097	Open fracture of condyle of humerus	3.78588e-07	1.39142e-07	0.00047062	3.78588e-07	1.39142e-07	0.00047062	0
2012	435101	Open fracture of foot	1.26196e-06	4.17427e-07	0.000921631	1.26196e-06	4.17427e-07	0.000921631	0
2012	435117	Open wound of multiple sites of one lower limb AND thigh with tendon involvement	3.78588e-07	1.04357e-07	0.000558064	3.78588e-07	1.04357e-07	0.000558064	0
2012	435150	Effects of heat AND/OR light	1.26196e-07	3.47856e-08	0.000322198	1.26196e-07	3.47856e-08	0.000322198	0
2012	435182	Coccidioidal meningitis	2.52392e-07	1.04357e-07	0.000350509	2.52392e-07	1.04357e-07	0.000350509	0
2012	435205	Benign tumour of oropharynx	1.26196e-07	3.47856e-08	0.000322198	1.26196e-07	3.47856e-08	0.000322198	0
2012	435218	Chronic residual schizophrenia with acute exacerbations	1.26196e-07	3.47856e-08	0.000322198	1.26196e-07	3.47856e-08	0.000322198	0
2012	435253	Disorder of olfactory nerve	1.26196e-07	3.47856e-08	0.000322198	1.26196e-07	3.47856e-08	0.000322198	0
2012	435279	Holmes-Adie pupil	2.52392e-07	6.95712e-08	0.000455657	2.52392e-07	6.95712e-08	0.000455657	0
2012	435320	Acute glomerulonephritis associated with another disorder	1.38816e-06	5.91355e-07	0.000800916	1.38816e-06	5.91355e-07	0.000800916	0
2012	435330	Varicose veins of legs in pregnancy and the puerperium - delivered with postnatal complication	1.26196e-07	3.47856e-08	0.000322198	1.26196e-07	3.47856e-08	0.000322198	0
2012	435357	Conjoined twins	2.52392e-07	6.95712e-08	0.000455657	2.52392e-07	6.95712e-08	0.000455657	0
2012	435358	HDN - Haemorrhagic disease of newborn	1.26196e-07	3.47856e-08	0.000322198	1.26196e-07	3.47856e-08	0.000322198	0
2012	435359	Drug reaction AND/OR intoxication specific to newborn	1.26196e-07	3.47856e-08	0.000322198	1.26196e-07	3.47856e-08	0.000322198	0
2012	435368	Congenital pigeon chest	1.89294e-06	9.04426e-07	0.000835843	1.89294e-06	9.04426e-07	0.000835843	0
2012	435376	Multiple fractures involving skull and facial bones	3.78588e-07	1.04357e-07	0.000558064	3.78588e-07	1.04357e-07	0.000558064	0
2012	435378	Open fracture of base of skull with intracranial hemorrhage	1.26196e-07	3.47856e-08	0.000322198	1.26196e-07	3.47856e-08	0.000322198	0
2012	435390	Subarachnoid haemorrhage following injury without open intracranial wound AND with prolonged loss of consciousness (more than 24 hours) AND return to pre-existing conscious level	2.52392e-07	6.95712e-08	0.000455657	2.52392e-07	6.95712e-08	0.000455657	0
2012	435410	Burn of palm	1.26196e-07	3.47856e-08	0.000322198	1.26196e-07	3.47856e-08	0.000322198	0
2012	435418	Accidental poisoning by caustic alkalis	5.04785e-07	1.04357e-07	0.000725572	5.04785e-07	1.04357e-07	0.000725572	0
2012	435420	Motor vehicle traffic accident involving pedestrian dragged by motor vehicle, passenger of motor vehicle injured	1.26196e-07	3.47856e-08	0.000322198	1.26196e-07	3.47856e-08	0.000322198	0
2012	435440	Accidental poisoning by primarily systemic agents	1.26196e-07	3.47856e-08	0.000322198	1.26196e-07	3.47856e-08	0.000322198	0
2012	435443	[X]Fall involving wheelchair	2.52392e-07	1.04357e-07	0.000350509	2.52392e-07	1.04357e-07	0.000350509	0
2012	435457	Primary progressive tuberculosis	1.26196e-07	3.47856e-08	0.000322198	1.26196e-07	3.47856e-08	0.000322198	0
2012	435463	Herpesvirus infection	1.26196e-07	6.95712e-08	0.000180989	1.26196e-07	6.95712e-08	0.000180989	0
2012	435468	Infantile botulism	1.26196e-07	3.47856e-08	0.000322198	1.26196e-07	3.47856e-08	0.000322198	0
2012	435478	Primary malignant neoplasm of upper gum	1.26196e-07	3.47856e-08	0.000322198	1.26196e-07	3.47856e-08	0.000322198	0
2012	435487	Primary malignant neoplasm of posterior mediastinum	1.26196e-07	6.95712e-08	0.000180989	1.26196e-07	6.95712e-08	0.000180989	0
2012	435492	Nodular lymphoma of intrathoracic lymph nodes	7.57177e-07	1.73928e-07	0.00085481	7.57177e-07	1.73928e-07	0.00085481	0
2012	435514	Post-transplantation lymphoproliferative syndrome	1.64055e-06	4.17427e-07	0.00120577	1.64055e-06	4.17427e-07	0.00120577	0
2012	435522	Hypervitaminosis D	1.26196e-07	3.47856e-08	0.000322198	1.26196e-07	3.47856e-08	0.000322198	0
2012	435537	Disorders of the twelfth cranial nerve	2.52392e-07	6.95712e-08	0.000455657	2.52392e-07	6.95712e-08	0.000455657	0
2012	435571	Maxillary alveolar hypoplasia	1.26196e-07	3.47856e-08	0.000322198	1.26196e-07	3.47856e-08	0.000322198	0
2012	435606	Maternal syphilis during pregnancy - baby delivered	7.57177e-07	3.1307e-07	0.0006071	7.57177e-07	3.1307e-07	0.0006071	0
2012	435607	Cervical incompetence - delivered with postnatal complication	1.26196e-07	3.47856e-08	0.000322198	1.26196e-07	3.47856e-08	0.000322198	0
2012	435624	Dislocation of pelvis	8.83373e-07	3.1307e-07	0.000737351	8.83373e-07	3.1307e-07	0.000737351	0
2012	435633	Juvenile osteochondrosis of upper extremity	1.26196e-07	3.47856e-08	0.000322198	1.26196e-07	3.47856e-08	0.000322198	0
2012	435662	Closed skull fracture with intracranial injury	3.78588e-07	1.39142e-07	0.00047062	3.78588e-07	1.39142e-07	0.00047062	0
2012	435663	Open fracture of C5-C7 level with spinal cord injury	2.52392e-07	1.04357e-07	0.000350509	2.52392e-07	1.04357e-07	0.000350509	0
2012	435665	Closed fracture of base of skull with intracranial injury, with less than 1 hour loss of consciousness	2.52392e-07	1.04357e-07	0.000350509	2.52392e-07	1.04357e-07	0.000350509	0
2012	435679	Cerebellar contusion without open intracranial wound AND with no loss of consciousness	2.52392e-07	6.95712e-08	0.000455657	2.52392e-07	6.95712e-08	0.000455657	0
2012	435684	Injury of popliteal artery	1.00957e-06	4.86998e-07	0.000604105	1.00957e-06	4.86998e-07	0.000604105	0
2012	435718	Poisoning by adrenal cortical steroid	2.52392e-07	1.04357e-07	0.000350509	2.52392e-07	1.04357e-07	0.000350509	0
2012	435720	Adverse anaesthesia outcome	2.52392e-07	6.95712e-08	0.000455657	2.52392e-07	6.95712e-08	0.000455657	0
2012	435728	Accidental poisoning by psychostimulants	2.52392e-07	1.04357e-07	0.000350509	2.52392e-07	1.04357e-07	0.000350509	0
2012	435739	Late syphilis	2.52392e-07	6.95712e-08	0.000455657	2.52392e-07	6.95712e-08	0.000455657	0
2012	435751	Primary malignant neoplasm of fundus of stomach	6.30981e-07	2.78285e-07	0.000523082	6.30981e-07	2.78285e-07	0.000523082	0
2012	435773	Arrested development following protein-calorie malnutrition	1.26196e-07	3.47856e-08	0.000322198	1.26196e-07	3.47856e-08	0.000322198	0
2012	435782	Chronic schizophrenic	1.26196e-06	5.91355e-07	0.000696639	1.26196e-06	5.91355e-07	0.000696639	0
2012	435787	Vitamin B6 deficiency	1.26196e-07	3.47856e-08	0.000322198	1.26196e-07	3.47856e-08	0.000322198	0
2012	435792	Drug-induced sleep disorder	7.57177e-07	2.43499e-07	0.000726205	7.57177e-07	2.43499e-07	0.000726205	0
2012	435802	Blepharospasm	2.52392e-07	1.04357e-07	0.000350509	2.52392e-07	1.04357e-07	0.000350509	0
2012	435850	Cyst of jaw	2.52392e-07	6.95712e-08	0.000455657	2.52392e-07	6.95712e-08	0.000455657	0
2012	435853	PAP - Pulmonary alveolar proteinosis	5.04785e-07	1.39142e-07	0.000644396	5.04785e-07	1.39142e-07	0.000644396	0
2012	435855	Acute duodenal ulcer with hemorrhage AND with perforation but without obstruction	5.04785e-07	1.39142e-07	0.000644396	5.04785e-07	1.39142e-07	0.000644396	0
2012	435857	Loss of teeth due to accident	2.52392e-07	1.04357e-07	0.000350509	2.52392e-07	1.04357e-07	0.000350509	0
2012	435859	Acute duodenal ulcer without hemorrhage AND without perforation but with obstruction	2.52392e-07	6.95712e-08	0.000455657	2.52392e-07	6.95712e-08	0.000455657	0
2012	435904	Derangement of anterior horn of medial meniscus	1.26196e-07	3.47856e-08	0.000322198	1.26196e-07	3.47856e-08	0.000322198	0
2012	435914	Metatarsus varus	2.52392e-07	6.95712e-08	0.000455657	2.52392e-07	6.95712e-08	0.000455657	0
2012	435931	Open skull fracture with intracranial hemorrhage	1.26196e-07	3.47856e-08	0.000322198	1.26196e-07	3.47856e-08	0.000322198	0
2012	435938	Open fracture of vault of skull with subarachnoid, subdural AND/OR extradural hemorrhage	8.83373e-07	3.47856e-07	0.000682526	8.83373e-07	3.47856e-07	0.000682526	0
2012	435944	Open fracture of shaft of radius	5.04785e-07	1.73928e-07	0.000567952	5.04785e-07	1.73928e-07	0.000567952	0
2012	435945	Open fracture of base of thumb	1.26196e-07	3.47856e-08	0.000322198	1.26196e-07	3.47856e-08	0.000322198	0
2012	435983	Accidental poisoning with ethyl alcohol	1.26196e-07	3.47856e-08	0.000322198	1.26196e-07	3.47856e-08	0.000322198	0
2012	435988	Motor vehicle accident, driver	1.26196e-07	3.47856e-08	0.000322198	1.26196e-07	3.47856e-08	0.000322198	0
2012	435993	Foreign body in conjunctival sac	1.26196e-07	3.47856e-08	0.000322198	1.26196e-07	3.47856e-08	0.000322198	0
2012	436001	Emotional abuse of adult	2.52392e-07	6.95712e-08	0.000455657	2.52392e-07	6.95712e-08	0.000455657	0
2012	436011	Decompression sickness	3.78588e-07	1.04357e-07	0.000558064	3.78588e-07	1.04357e-07	0.000558064	0
2012	436054	Primary malignant neoplasm of undescended testis	2.52392e-07	6.95712e-08	0.000455657	2.52392e-07	6.95712e-08	0.000455657	0
2012	436140	Vulval varices	2.52392e-07	3.47856e-08	0.000574264	2.52392e-07	3.47856e-08	0.000574264	0
2012	436245	Atypical glandular cells on vaginal Papanicolaou smear	1.26196e-07	3.47856e-08	0.000322198	1.26196e-07	3.47856e-08	0.000322198	0
2012	436261	Penetrating wound of orbit without foreign body	2.52392e-07	6.95712e-08	0.000455657	2.52392e-07	6.95712e-08	0.000455657	0
2012	436277	Common carotid artery injury	1.26196e-07	6.95712e-08	0.000180989	1.26196e-07	6.95712e-08	0.000180989	0
2012	436283	Full thickness burn of palm of hand	1.26196e-07	3.47856e-08	0.000322198	1.26196e-07	3.47856e-08	0.000322198	0
2012	436288	Agrochemical or pesticide causing toxic effect	2.52392e-07	6.95712e-08	0.000455657	2.52392e-07	6.95712e-08	0.000455657	0
2012	436292	Accidental collision with stationary object	1.26196e-07	3.47856e-08	0.000322198	1.26196e-07	3.47856e-08	0.000322198	0
2012	436293	Acidifying agent poisoning	1.26196e-07	3.47856e-08	0.000322198	1.26196e-07	3.47856e-08	0.000322198	0
2012	436294	Poisoning by phenothiazine-based tranquilizer	2.52392e-07	3.47856e-08	0.000574264	2.52392e-07	3.47856e-08	0.000574264	0
2012	436296	Laxative poisoning	2.52392e-07	6.95712e-08	0.000455657	2.52392e-07	6.95712e-08	0.000455657	0
2012	436308	Accident caused by air rifle	1.26196e-07	3.47856e-08	0.000322198	1.26196e-07	3.47856e-08	0.000322198	0
2012	436311	Local anti-infective and anti-inflammatory poisoning	6.30981e-07	1.73928e-07	0.000720457	6.30981e-07	1.73928e-07	0.000720457	0
2012	436313	Shaken baby syndrome - non-accidental injury	2.52392e-07	1.39142e-07	0.000255957	2.52392e-07	1.39142e-07	0.000255957	0
2012	436385	Chronic disorganized schizophrenia with acute exacerbations	1.26196e-07	3.47856e-08	0.000322198	1.26196e-07	3.47856e-08	0.000322198	0
2012	436390	Psychogenic rumination	1.26196e-07	6.95712e-08	0.000180989	1.26196e-07	6.95712e-08	0.000180989	0
2012	436392	Carotid sinus syncope	8.83373e-07	3.1307e-07	0.000737351	8.83373e-07	3.1307e-07	0.000737351	0
2012	436426	Malleus mobility reduced	1.26196e-07	3.47856e-08	0.000322198	1.26196e-07	3.47856e-08	0.000322198	0
2012	436445	Abrasion of teeth	1.76675e-06	4.86998e-07	0.00120556	1.76675e-06	4.86998e-07	0.00120556	0
2012	436446	Cracked tooth syndrome	7.57177e-07	1.39142e-07	0.000923201	7.57177e-07	1.39142e-07	0.000923201	0
2012	436480	Dystrophy of vulva	1.26196e-07	3.47856e-08	0.000322198	1.26196e-07	3.47856e-08	0.000322198	0
2012	436513	Longitudinal deficiency of fibula	8.83373e-07	2.43499e-07	0.000852456	8.83373e-07	2.43499e-07	0.000852456	0
2012	436517	Fetus OR newborn affected by narcotic transmitted via placenta AND/OR breast milk	3.78588e-07	1.04357e-07	0.000558064	3.78588e-07	1.04357e-07	0.000558064	0
2012	436540	Open fracture axis	1.26196e-07	3.47856e-08	0.000322198	1.26196e-07	3.47856e-08	0.000322198	0
2012	436547	Cortex contusion without open intracranial wound AND with no loss of consciousness	5.04785e-07	1.39142e-07	0.000644396	5.04785e-07	1.39142e-07	0.000644396	0
2012	436549	Open dislocation of tarsal joint	1.26196e-07	3.47856e-08	0.000322198	1.26196e-07	3.47856e-08	0.000322198	0
2012	436579	Effects of lightning	2.52392e-07	6.95712e-08	0.000455657	2.52392e-07	6.95712e-08	0.000455657	0
2012	436586	Toxic effect of chlorinated hydrocarbon solvent	1.26196e-07	6.95712e-08	0.000180989	1.26196e-07	6.95712e-08	0.000180989	0
2012	436589	Accident caused by diving or jumping into water	5.04785e-07	2.08714e-07	0.000495695	5.04785e-07	2.08714e-07	0.000495695	0
2012	436592	Accidental drowning or immersion in bathtub	1.26196e-07	3.47856e-08	0.000322198	1.26196e-07	3.47856e-08	0.000322198	0
2012	436608	Burning caused by conflagration in private dwelling	1.26196e-07	3.47856e-08	0.000322198	1.26196e-07	3.47856e-08	0.000322198	0
2012	436612	Gaseous hydrocarbon causing toxic effect	2.52392e-07	6.95712e-08	0.000455657	2.52392e-07	6.95712e-08	0.000455657	0
2012	436626	Human ehrlichiosis due to Ehrlichia chaffeensis	1.26196e-07	3.47856e-08	0.000322198	1.26196e-07	3.47856e-08	0.000322198	0
2012	436642	Adamantiades-Behcet disease	2.65012e-06	1.42621e-06	0.000857295	2.65012e-06	1.42621e-06	0.000857295	0
2012	436652	Hodgkin's disease of lymph nodes of inguinal region AND/OR lower limb	1.26196e-07	3.47856e-08	0.000322198	1.26196e-07	3.47856e-08	0.000322198	0
2012	436671	Carcinoma in situ of anal canal	1.26196e-07	3.47856e-08	0.000322198	1.26196e-07	3.47856e-08	0.000322198	0
2012	436672	Disorder of copper metabolism	1.38816e-06	4.86998e-07	0.000930675	1.38816e-06	4.86998e-07	0.000930675	0
2012	436682	Moderate mental handicap	3.2811e-06	1.66971e-06	0.00102419	3.2811e-06	1.66971e-06	0.00102419	0
2012	436695	Band-shaped keratopathy	1.26196e-07	3.47856e-08	0.000322198	1.26196e-07	3.47856e-08	0.000322198	0
2012	436702	Pseudopapilledema	1.26196e-07	3.47856e-08	0.000322198	1.26196e-07	3.47856e-08	0.000322198	0
2012	436741	Vulvodynia	6.30981e-07	3.1307e-07	0.000462724	6.30981e-07	3.1307e-07	0.000462724	0
2012	436799	Talipes cavus	7.57177e-07	2.08714e-07	0.000789221	7.57177e-07	2.08714e-07	0.000789221	0
2012	436803	FRAXA - Fragile X syndrome	2.52392e-07	6.95712e-08	0.000455657	2.52392e-07	6.95712e-08	0.000455657	0
2012	436818	Open fracture of base of skull with intracranial injury	1.26196e-07	3.47856e-08	0.000322198	1.26196e-07	3.47856e-08	0.000322198	0
2012	436841	Intracranial hemorrhage following injury without intracranial wound AND with moderate loss of consciousness (1-24 hours)	1.26196e-07	3.47856e-08	0.000322198	1.26196e-07	3.47856e-08	0.000322198	0
2012	436842	Intracranial hemorrhage following injury without open intracranial wound AND with prolonged loss of consciousness (more than 24 hours) AND return to pre-existing conscious level	2.52392e-07	6.95712e-08	0.000455657	2.52392e-07	6.95712e-08	0.000455657	0
2012	436861	Poisoning by drug acting on smooth AND/OR skeletal muscle	5.04785e-07	1.39142e-07	0.000644396	5.04785e-07	1.39142e-07	0.000644396	0
2012	436864	Accidental poisoning by anticonvulsant and antiparkinsonism drugs	1.26196e-07	3.47856e-08	0.000322198	1.26196e-07	3.47856e-08	0.000322198	0
2012	436873	Partial thickness burn of ankle	5.04785e-07	1.73928e-07	0.000567952	5.04785e-07	1.73928e-07	0.000567952	0
2012	436883	Adverse reaction to hydantoin derivative	2.52392e-07	6.95712e-08	0.000455657	2.52392e-07	6.95712e-08	0.000455657	0
2012	436904	Herpes simplex dermatitis of eyelid	1.26196e-07	3.47856e-08	0.000322198	1.26196e-07	3.47856e-08	0.000322198	0
2012	436906	Rickettsial disease	5.04785e-07	1.39142e-07	0.000644396	5.04785e-07	1.39142e-07	0.000644396	0
2012	436929	Malignant histiocytosis of extranodal AND/OR solid organ site	1.26196e-07	3.47856e-08	0.000322198	1.26196e-07	3.47856e-08	0.000322198	0
2012	436956	Evans syndrome	1.38816e-06	4.17427e-07	0.00102166	1.38816e-06	4.17427e-07	0.00102166	0
2012	437061	Retracted nipple in pregnancy, the puerperium or lactation	1.26196e-07	3.47856e-08	0.000322198	1.26196e-07	3.47856e-08	0.000322198	0
2012	437064	Chondrocalcinosis	5.04785e-07	2.43499e-07	0.000427166	5.04785e-07	2.43499e-07	0.000427166	0
2012	437078	Skull enlargement	1.26196e-07	3.47856e-08	0.000322198	1.26196e-07	3.47856e-08	0.000322198	0
2012	437093	Congenital ptosis of upper eyelid	1.26196e-07	6.95712e-08	0.000180989	1.26196e-07	6.95712e-08	0.000180989	0
2012	437117	Open fracture of intracapsular section of femur	2.52392e-07	6.95712e-08	0.000455657	2.52392e-07	6.95712e-08	0.000455657	0
2012	437133	Subdural hemorrhage following injury without open intracranial wound AND with moderate loss of consciousness (1-24 hours)	1.26196e-07	3.47856e-08	0.000322198	1.26196e-07	3.47856e-08	0.000322198	0
2012	437141	Late effect of injury to peripheral nerve of shoulder girdle AND/OR upper limb	1.26196e-07	3.47856e-08	0.000322198	1.26196e-07	3.47856e-08	0.000322198	0
2012	437149	Femoral vein injury	3.78588e-07	1.39142e-07	0.00047062	3.78588e-07	1.39142e-07	0.00047062	0
2012	437157	Agents affecting blood constituents, causing poisoning	1.26196e-07	3.47856e-08	0.000322198	1.26196e-07	3.47856e-08	0.000322198	0
2012	437171	Accidental poisoning from meat	1.26196e-07	3.47856e-08	0.000322198	1.26196e-07	3.47856e-08	0.000322198	0
2012	437183	Poisoning by hormone AND/OR synthetic substitute	1.26196e-07	1.04357e-07	6.43234e-05	1.26196e-07	1.04357e-07	6.43234e-05	0
2012	437191	Antibacterial drug adverse reaction	3.4073e-06	1.70449e-06	0.00106511	3.4073e-06	1.70449e-06	0.00106511	0
2012	437214	Classical histoplasmosis	2.52392e-07	3.47856e-08	0.000574264	2.52392e-07	3.47856e-08	0.000574264	0
2012	437220	Primary malignant neoplasm of ventral surface of tongue	6.30981e-07	2.78285e-07	0.000523082	6.30981e-07	2.78285e-07	0.000523082	0
2012	437244	Depersonalization disorder	3.78588e-07	6.95712e-08	0.000652802	3.78588e-07	6.95712e-08	0.000652802	0
2012	437249	Recurrent manic episodes	3.78588e-07	1.39142e-07	0.00047062	3.78588e-07	1.39142e-07	0.00047062	0
2012	437256	Hereditary factor XI deficiency disease	1.51435e-06	4.52213e-07	0.00107113	1.51435e-06	4.52213e-07	0.00107113	0
2012	437258	Adjustment disorder with withdrawal	3.78588e-07	1.04357e-07	0.000558064	3.78588e-07	1.04357e-07	0.000558064	0
2012	437261	Hyperkinesis with developmental delay	3.78588e-07	1.04357e-07	0.000558064	3.78588e-07	1.04357e-07	0.000558064	0
2012	437295	Abnormal pupillary function	1.26196e-07	3.47856e-08	0.000322198	1.26196e-07	3.47856e-08	0.000322198	0
2012	437323	Chronic duodenal ulcer with hemorrhage AND obstruction	3.78588e-07	1.39142e-07	0.00047062	3.78588e-07	1.39142e-07	0.00047062	0
2012	437386	Open skull fracture with intracranial injury	1.26196e-07	3.47856e-08	0.000322198	1.26196e-07	3.47856e-08	0.000322198	0
2012	437389	Closed fracture of C5-C7 level with central cord syndrome	7.57177e-07	3.1307e-07	0.0006071	7.57177e-07	3.1307e-07	0.0006071	0
2012	437393	Open fracture of upper end of radius AND ulna	1.26196e-07	3.47856e-08	0.000322198	1.26196e-07	3.47856e-08	0.000322198	0
2012	437396	Closed fracture of coronoid process of mandible	2.52392e-07	6.95712e-08	0.000455657	2.52392e-07	6.95712e-08	0.000455657	0
2012	437413	Subarachnoid hemorrhage following injury without open intracranial wound AND with prolonged loss of consciousness (more than 24 hours) AND without return to pre-existing conscious level	1.64055e-06	4.52213e-07	0.0011617	1.64055e-06	4.52213e-07	0.0011617	0
2012	437420	Late effect of injury to internal organ	3.78588e-07	1.39142e-07	0.00047062	3.78588e-07	1.39142e-07	0.00047062	0
2012	437434	Toxic effect from eating mushrooms	1.26196e-07	3.47856e-08	0.000322198	1.26196e-07	3.47856e-08	0.000322198	0
2012	437442	Cow's milk protein-induced anaphylaxis	1.26196e-07	1.04357e-07	6.43234e-05	1.26196e-07	1.04357e-07	6.43234e-05	0
2012	437448	Exhaustion due to excessive exertion	3.78588e-07	1.04357e-07	0.000558064	3.78588e-07	1.04357e-07	0.000558064	0
2012	437473	Toxic effect of caustic alkali, NOS	6.30981e-07	2.08714e-07	0.000651691	6.30981e-07	2.08714e-07	0.000651691	0
2012	437489	Herpes zoster with complication	1.26196e-07	3.47856e-08	0.000322198	1.26196e-07	3.47856e-08	0.000322198	0
2012	437491	Siberian tick typhus	1.26196e-07	3.47856e-08	0.000322198	1.26196e-07	3.47856e-08	0.000322198	0
2012	437501	Primary malignant neoplasm of labia majora	2.52392e-07	3.47856e-08	0.000574264	2.52392e-07	3.47856e-08	0.000574264	0
2012	437504	Burkitt's tumor of lymph nodes of head, face AND/OR neck	5.04785e-07	1.73928e-07	0.000567952	5.04785e-07	1.73928e-07	0.000567952	0
2012	437515	Disorder of carbohydrate metabolism	5.04785e-07	1.39142e-07	0.000644396	5.04785e-07	1.39142e-07	0.000644396	0
2012	437532	Recurrent manic episodes, severe, with psychosis	2.52392e-07	1.04357e-07	0.000350509	2.52392e-07	1.04357e-07	0.000350509	0
2012	437536	Somatoform autonomic dysfunction - gastrointestinal tract	5.04785e-07	2.08714e-07	0.000495695	5.04785e-07	2.08714e-07	0.000495695	0
2012	437544	Arterial retinal branch occlusion	3.78588e-07	1.73928e-07	0.000389382	3.78588e-07	1.73928e-07	0.000389382	0
2012	437547	Accessory nerve lesion	2.52392e-07	6.95712e-08	0.000455657	2.52392e-07	6.95712e-08	0.000455657	0
2012	437598	Acute gastrojejunal ulcer with perforation but without obstruction	7.57177e-07	1.73928e-07	0.00085481	7.57177e-07	1.73928e-07	0.00085481	0
2012	437622	Failure of induction of labour by surgical AND/OR other instrumental method	1.26196e-07	3.47856e-08	0.000322198	1.26196e-07	3.47856e-08	0.000322198	0
2012	437657	Simple syndactyly of toes	3.78588e-07	1.04357e-07	0.000558064	3.78588e-07	1.04357e-07	0.000558064	0
2012	437668	Fetus OR newborn affected by polyhydramnios	3.78588e-07	1.73928e-07	0.000389382	3.78588e-07	1.73928e-07	0.000389382	0
2012	437685	Multiple open fractures of skull AND/OR face without intracranial injury	1.26196e-07	3.47856e-08	0.000322198	1.26196e-07	3.47856e-08	0.000322198	0
2012	437690	Open fracture proximal humerus, greater tuberosity	1.26196e-07	3.47856e-08	0.000322198	1.26196e-07	3.47856e-08	0.000322198	0
2012	437692	Open fracture of midcervical section of femur	1.26196e-07	6.95712e-08	0.000180989	1.26196e-07	6.95712e-08	0.000180989	0
2012	437694	Closed fracture of C1-C4 level with complete lesion of cord	2.52392e-07	6.95712e-08	0.000455657	2.52392e-07	6.95712e-08	0.000455657	0
2012	437697	Cerebellar contusion without open intracranial wound AND with brief loss of consciousness (less than one hour)	1.26196e-07	3.47856e-08	0.000322198	1.26196e-07	3.47856e-08	0.000322198	0
2012	437705	Open traumatic dislocation toe, interphalangeal joint, multiple	1.26196e-07	3.47856e-08	0.000322198	1.26196e-07	3.47856e-08	0.000322198	0
2012	437726	Late effect of dislocation	2.52392e-07	6.95712e-08	0.000455657	2.52392e-07	6.95712e-08	0.000455657	0
2012	437727	Late effect of injury to cranial nerve	1.26196e-07	3.47856e-08	0.000322198	1.26196e-07	3.47856e-08	0.000322198	0
2012	437732	Chromium causing toxic effect	1.26196e-07	3.47856e-08	0.000322198	1.26196e-07	3.47856e-08	0.000322198	0
2012	437742	Adverse reaction to skeletal muscle relaxants	1.26196e-07	3.47856e-08	0.000322198	1.26196e-07	3.47856e-08	0.000322198	0
2012	437743	Poisoning by thyroid hormone AND/OR thyroid derivative	5.04785e-07	2.08714e-07	0.000495695	5.04785e-07	2.08714e-07	0.000495695	0
2012	437763	Injury of hypoglossal nerve	1.26196e-07	3.47856e-08	0.000322198	1.26196e-07	3.47856e-08	0.000322198	0
2012	437787	Secondary syphilis	1.26196e-07	3.47856e-08	0.000322198	1.26196e-07	3.47856e-08	0.000322198	0
2012	437791	Chickenpox with complication	8.83373e-07	3.1307e-07	0.000737351	8.83373e-07	3.1307e-07	0.000737351	0
2012	437836	Secondary aldosteronism	1.26196e-07	3.47856e-08	0.000322198	1.26196e-07	3.47856e-08	0.000322198	0
2012	437839	Pica	1.00957e-06	3.82642e-07	0.000751415	1.00957e-06	3.82642e-07	0.000751415	0
2012	437847	Partial arterial retinal occlusion	1.26196e-07	3.47856e-08	0.000322198	1.26196e-07	3.47856e-08	0.000322198	0
2012	437854	Cataplexy and narcolepsy	3.78588e-07	1.04357e-07	0.000558064	3.78588e-07	1.04357e-07	0.000558064	0
2012	437867	Choroidal hemorrhage	1.26196e-07	3.47856e-08	0.000322198	1.26196e-07	3.47856e-08	0.000322198	0
2012	437881	Malignant otitis externa	1.13577e-06	3.47856e-07	0.000914808	1.13577e-06	3.47856e-07	0.000914808	0
2012	437892	Lown-Ganong-Levine syndrome	8.83373e-07	3.1307e-07	0.000737351	8.83373e-07	3.1307e-07	0.000737351	0
2012	437897	Acute rheumatic endocarditis	1.26196e-07	3.47856e-08	0.000322198	1.26196e-07	3.47856e-08	0.000322198	0
2012	437902	Teeth development and eruption disorders	1.26196e-07	3.47856e-08	0.000322198	1.26196e-07	3.47856e-08	0.000322198	0
2012	437922	Hematoma of vulva	1.00957e-06	3.47856e-07	0.000803206	1.00957e-06	3.47856e-07	0.000803206	0
2012	437937	Grand multiparity unspecified	3.78588e-07	1.04357e-07	0.000558064	3.78588e-07	1.04357e-07	0.000558064	0
2012	437946	Short cord with antenatal problem	1.26196e-07	3.47856e-08	0.000322198	1.26196e-07	3.47856e-08	0.000322198	0
2012	437976	Fetus OR newborn affected by maternal anesthesia AND/OR analgesia	2.52392e-07	1.04357e-07	0.000350509	2.52392e-07	1.04357e-07	0.000350509	0
2012	437979	Macroglossia	6.30981e-07	2.08714e-07	0.000651691	6.30981e-07	2.08714e-07	0.000651691	0
2012	437990	Closed fracture of base of skull with intracranial injury, with no loss of consciousness	5.04785e-07	2.08714e-07	0.000495695	5.04785e-07	2.08714e-07	0.000495695	0
2012	437994	Open fracture of base of metacarpal bone other than first metacarpal	3.78588e-07	1.39142e-07	0.00047062	3.78588e-07	1.39142e-07	0.00047062	0
2012	438020	Late effect of internal injury to intra-abdominal organs	1.00957e-06	2.78285e-07	0.000911314	1.00957e-06	2.78285e-07	0.000911314	0
2012	438046	Medical accidents to patients during surgical and medical care	2.52392e-07	1.39142e-07	0.000255957	2.52392e-07	1.39142e-07	0.000255957	0
2012	438058	Rape - assault	1.26196e-07	3.47856e-08	0.000322198	1.26196e-07	3.47856e-08	0.000322198	0
2012	438059	Listeriosis	5.04785e-07	1.39142e-07	0.000644396	5.04785e-07	1.39142e-07	0.000644396	0
2012	438063	Rhinoscleroma	1.26196e-07	3.47856e-08	0.000322198	1.26196e-07	3.47856e-08	0.000322198	0
2012	438067	Malaria	2.01914e-06	7.30498e-07	0.00109903	2.01914e-06	7.30498e-07	0.00109903	0
2012	438068	Disease due to Enterovirus	3.1549e-06	1.28707e-06	0.00125333	3.1549e-06	1.28707e-06	0.00125333	0
2012	438105	Benign tumour of mediastinum	3.02871e-06	1.39142e-06	0.00110134	3.02871e-06	1.39142e-06	0.00110134	0
2012	438106	Reticulosarcoma of lymph nodes of head, face and neck	1.26196e-07	3.47856e-08	0.000322198	1.26196e-07	3.47856e-08	0.000322198	0
2012	438111	Hematologic neoplasm of uncertain behavior	1.26196e-07	3.47856e-08	0.000322198	1.26196e-07	3.47856e-08	0.000322198	0
2012	438114	Vitamin A deficiency	5.04785e-07	1.39142e-07	0.000644396	5.04785e-07	1.39142e-07	0.000644396	0
2012	438123	Disorder of corticoadrenal overactivity	5.04785e-07	1.39142e-07	0.000644396	5.04785e-07	1.39142e-07	0.000644396	0
2012	438155	Optic disc glaucomatous atrophy	1.26196e-07	3.47856e-08	0.000322198	1.26196e-07	3.47856e-08	0.000322198	0
2012	438156	Epiphora due to insufficient drainage	1.26196e-07	3.47856e-08	0.000322198	1.26196e-07	3.47856e-08	0.000322198	0
2012	438204	Edema or excessive weight gain in pregnancy without mention of hypertension	3.78588e-07	6.95712e-08	0.000652802	3.78588e-07	6.95712e-08	0.000652802	0
2012	438211	Incomplete inevitable miscarriage complicated by delayed or excessive haemorrhage	3.78588e-07	1.39142e-07	0.00047062	3.78588e-07	1.39142e-07	0.00047062	0
2012	438223	Sunburn of second degree	1.26196e-07	3.47856e-08	0.000322198	1.26196e-07	3.47856e-08	0.000322198	0
2012	438226	Short cord	3.78588e-07	1.39142e-07	0.00047062	3.78588e-07	1.39142e-07	0.00047062	0
2012	438277	Closed dislocation of third cervical vertebra	2.52392e-07	1.04357e-07	0.000350509	2.52392e-07	1.04357e-07	0.000350509	0
2012	438279	Extradural hemorrhage following injury with open intracranial wound AND loss of consciousness	2.52392e-07	1.04357e-07	0.000350509	2.52392e-07	1.04357e-07	0.000350509	0
2012	438285	Subdural hemorrhage following injury without open intracranial wound AND with prolonged loss of consciousness (more than 24 hours) without return to pre-existing conscious level	7.57177e-07	2.78285e-07	0.000665558	7.57177e-07	2.78285e-07	0.000665558	0
2012	438324	Poisoning by dietetic drug	1.26196e-07	3.47856e-08	0.000322198	1.26196e-07	3.47856e-08	0.000322198	0
2012	438338	Epidemic meningitis	7.57177e-07	3.82642e-07	0.000496124	7.57177e-07	3.82642e-07	0.000496124	0
2012	438342	Erlichiosis	8.83373e-07	3.47856e-07	0.000682526	8.83373e-07	3.47856e-07	0.000682526	0
2012	438343	Falciparum malaria	5.04785e-07	1.39142e-07	0.000644396	5.04785e-07	1.39142e-07	0.000644396	0
2012	438360	Primary malignant neoplasm of vallecula	1.26196e-07	3.47856e-08	0.000322198	1.26196e-07	3.47856e-08	0.000322198	0
2012	438370	Primary malignant neoplasm of glans penis	2.52392e-07	6.95712e-08	0.000455657	2.52392e-07	6.95712e-08	0.000455657	0
2012	438373	Hodgkin's disease, lymphocytic-histiocytic predominance of extranodal AND/OR solid organ site	2.52392e-07	6.95712e-08	0.000455657	2.52392e-07	6.95712e-08	0.000455657	0
2012	438380	Lymphosarcoma of lymph nodes of head, face and neck	1.26196e-07	3.47856e-08	0.000322198	1.26196e-07	3.47856e-08	0.000322198	0
2012	438405	Recurrent manic episodes, moderate	1.26196e-07	3.47856e-08	0.000322198	1.26196e-07	3.47856e-08	0.000322198	0
2012	438411	Endophthalmitis	1.26196e-07	3.47856e-08	0.000322198	1.26196e-07	3.47856e-08	0.000322198	0
2012	438422	Primary iridocyclitis	1.26196e-07	3.47856e-08	0.000322198	1.26196e-07	3.47856e-08	0.000322198	0
2012	438456	Drug-induced mucositis	1.26196e-07	3.47856e-08	0.000322198	1.26196e-07	3.47856e-08	0.000322198	0
2012	438476	Nephrogenic diabetes insipidus	8.83373e-07	2.78285e-07	0.000793953	8.83373e-07	2.78285e-07	0.000793953	0
2012	438477	Atrophy of testis	3.78588e-07	1.04357e-07	0.000558064	3.78588e-07	1.04357e-07	0.000558064	0
2012	438481	Quadruplet pregnancy - delivered	1.26196e-06	5.5657e-07	0.000739751	1.26196e-06	5.5657e-07	0.000739751	0
2012	438541	Fetus OR newborn affected by abnormality of chorion	2.52392e-07	6.95712e-08	0.000455657	2.52392e-07	6.95712e-08	0.000455657	0
2012	438546	Congenital anomaly of anterior chamber of eye	5.04785e-07	1.04357e-07	0.000725572	5.04785e-07	1.04357e-07	0.000725572	0
2012	438552	Longitudinal deficiency of femur	1.00957e-06	4.17427e-07	0.000701019	1.00957e-06	4.17427e-07	0.000701019	0
2012	438575	Closed fracture vault of skull with intracranial injury	3.78588e-07	1.39142e-07	0.00047062	3.78588e-07	1.39142e-07	0.00047062	0
2012	438608	Injury of axillary artery	2.52392e-07	6.95712e-08	0.000455657	2.52392e-07	6.95712e-08	0.000455657	0
2012	438648	Vitamin poisoning	5.04785e-07	1.39142e-07	0.000644396	5.04785e-07	1.39142e-07	0.000644396	0
2012	438660	Toxic effect of nonpetroleum-based solvent	6.30981e-07	2.08714e-07	0.000651691	6.30981e-07	2.08714e-07	0.000651691	0
2012	438661	Complication of infusion	2.52392e-07	1.04357e-07	0.000350509	2.52392e-07	1.04357e-07	0.000350509	0
2012	438681	Crimean-Congo haemorrhagic fever	2.52392e-07	3.47856e-08	0.000574264	2.52392e-07	3.47856e-08	0.000574264	0
2012	438694	Primary malignant neoplasm of hard palate	6.30981e-07	2.43499e-07	0.000585991	6.30981e-07	2.43499e-07	0.000585991	0
2012	438728	Affective personality trait	2.52392e-07	3.47856e-08	0.000574264	2.52392e-07	3.47856e-08	0.000574264	0
2012	438740	Peripheral focal retinitis AND retinochoroiditis	1.26196e-07	3.47856e-08	0.000322198	1.26196e-07	3.47856e-08	0.000322198	0
2012	438754	Disorder of optic chiasm associated with pituitary neoplasms AND/OR disorders	2.52392e-07	6.95712e-08	0.000455657	2.52392e-07	6.95712e-08	0.000455657	0
2012	438792	Crowding of teeth	1.26196e-07	3.47856e-08	0.000322198	1.26196e-07	3.47856e-08	0.000322198	0
2012	438795	Chronic gastrojejunal ulcer without haemorrhage, without perforation AND without obstruction	8.83373e-07	2.78285e-07	0.000793953	8.83373e-07	2.78285e-07	0.000793953	0
2012	438855	Klinefelter's syndrome	1.00957e-06	5.21784e-07	0.00055745	1.00957e-06	5.21784e-07	0.00055745	0
2012	438875	Multiple open fractures of skull AND/OR face with cerebral laceration AND/OR contusion	1.26196e-07	3.47856e-08	0.000322198	1.26196e-07	3.47856e-08	0.000322198	0
2012	438881	Closed fracture of C1-C4 level with anterior cord syndrome	1.26196e-07	3.47856e-08	0.000322198	1.26196e-07	3.47856e-08	0.000322198	0
2012	438903	Injury of external jugular vein	1.26196e-07	3.47856e-08	0.000322198	1.26196e-07	3.47856e-08	0.000322198	0
2012	438923	Injury caused by watercraft accident involving collision, occupant of small powered boat injured	1.26196e-07	6.95712e-08	0.000180989	1.26196e-07	6.95712e-08	0.000180989	0
2012	438929	Acute reaction to foreign substance accidentally left during a procedure	1.26196e-07	3.47856e-08	0.000322198	1.26196e-07	3.47856e-08	0.000322198	0
2012	438948	Late effect of accident caused by fire	1.26196e-07	3.47856e-08	0.000322198	1.26196e-07	3.47856e-08	0.000322198	0
2012	438980	Overlapping malignant neoplasm of mediastinum and pleura	2.52392e-07	6.95712e-08	0.000455657	2.52392e-07	6.95712e-08	0.000455657	0
2012	439000	Cellular immune defect	1.26196e-07	6.95712e-08	0.000180989	1.26196e-07	6.95712e-08	0.000180989	0
2012	439007	REM sleep behavior disorder	2.52392e-07	3.47856e-08	0.000574264	2.52392e-07	3.47856e-08	0.000574264	0
2012	439025	Dacryocystitis	6.30981e-07	2.78285e-07	0.000523082	6.30981e-07	2.78285e-07	0.000523082	0
2012	439051	Macrogenia	1.26196e-07	1.04357e-07	6.43234e-05	1.26196e-07	1.04357e-07	6.43234e-05	0
2012	439053	Exostosis of jaw	1.26196e-07	3.47856e-08	0.000322198	1.26196e-07	3.47856e-08	0.000322198	0
2012	439095	Superficial thrombophlebitis in pregnancy and the puerperium - delivered with postnatal complication	1.51435e-06	8.00069e-07	0.000663996	1.51435e-06	8.00069e-07	0.000663996	0
2012	439105	Traumatic arthropathy of the forearm	1.26196e-07	3.47856e-08	0.000322198	1.26196e-07	3.47856e-08	0.000322198	0
2012	439111	Pathological dislocation of pelvic region	6.30981e-07	1.73928e-07	0.000720457	6.30981e-07	1.73928e-07	0.000720457	0
2012	439133	Congenital anomaly of blood vessel of upper limb	6.30981e-07	3.1307e-07	0.000462724	6.30981e-07	3.1307e-07	0.000462724	0
2012	439134	Acrocephalosyndactyly	2.52392e-07	1.04357e-07	0.000350509	2.52392e-07	1.04357e-07	0.000350509	0
2012	439140	Neonatal polycythemia	6.30981e-07	2.43499e-07	0.000585991	6.30981e-07	2.43499e-07	0.000585991	0
2012	439142	Myoglobinuria	2.01914e-06	7.65283e-07	0.00106266	2.01914e-06	7.65283e-07	0.00106266	0
2012	439164	Closed traumatic dislocation of sixth cervical vertebra	2.27153e-06	8.00069e-07	0.00118736	2.27153e-06	8.00069e-07	0.00118736	0
2012	439171	Subarachnoid hemorrhage following injury with open intracranial wound AND prolonged loss of consciousness (more than 24 hours) without return to pre-existing conscious level	1.26196e-07	3.47856e-08	0.000322198	1.26196e-07	3.47856e-08	0.000322198	0
2012	439184	Cortex contusion without open intracranial wound AND with moderate loss of consciousness (1-24 hours)	1.26196e-07	3.47856e-08	0.000322198	1.26196e-07	3.47856e-08	0.000322198	0
2012	439197	Nonvenomous insect bite of neck with infection	2.52392e-07	3.47856e-08	0.000574264	2.52392e-07	3.47856e-08	0.000574264	0
2012	439205	Antithyroid agent poisoning	1.26196e-07	3.47856e-08	0.000322198	1.26196e-07	3.47856e-08	0.000322198	0
2012	439215	Traumatic injury due to event	5.04785e-07	1.73928e-07	0.000567952	5.04785e-07	1.73928e-07	0.000567952	0
2012	439216	Accidental poisoning by antidepressants	5.04785e-07	1.73928e-07	0.000567952	5.04785e-07	1.73928e-07	0.000567952	0
2012	439219	Poisoning due to venomous spider	3.78588e-07	1.39142e-07	0.00047062	3.78588e-07	1.39142e-07	0.00047062	0
2012	439236	Injury of unknown intent by handgun	2.52392e-07	6.95712e-08	0.000455657	2.52392e-07	6.95712e-08	0.000455657	0
2012	439245	Mixed bipolar affective disorder, in full remission	1.26196e-07	3.47856e-08	0.000322198	1.26196e-07	3.47856e-08	0.000322198	0
2012	439249	Mixed bipolar affective disorder, mild	1.00957e-06	3.82642e-07	0.000751415	1.00957e-06	3.82642e-07	0.000751415	0
2012	439251	Bipolar affective disorder, currently depressed, in full remission	3.78588e-07	1.39142e-07	0.00047062	3.78588e-07	1.39142e-07	0.00047062	0
2012	439304	Retinal round hole without detachment	1.26196e-07	3.47856e-08	0.000322198	1.26196e-07	3.47856e-08	0.000322198	0
2012	439311	Work shift change	1.26196e-07	3.47856e-08	0.000322198	1.26196e-07	3.47856e-08	0.000322198	0
2012	439330	Incomplete legal abortion with shock	1.26196e-07	6.95712e-08	0.000180989	1.26196e-07	6.95712e-08	0.000180989	0
2012	439337	Motor vehicle traffic accident involving collision, on highway, between motor vehicle and animal, passenger of motor vehicle injured	3.78588e-07	1.73928e-07	0.000389382	3.78588e-07	1.73928e-07	0.000389382	0
2012	439375	Motor vehicle traffic accident involving collision, on highway, between motor vehicle and fallen stone, traffic sign, tree or utility pole, passenger on motor cycle injured	1.26196e-07	3.47856e-08	0.000322198	1.26196e-07	3.47856e-08	0.000322198	0
2012	439414	Toxic epidermal necrolysis - erythema multiforme overlap syndrome	3.78588e-07	1.39142e-07	0.00047062	3.78588e-07	1.39142e-07	0.00047062	0
2012	439439	Injury of unknown intent by cutting instrument	1.26196e-07	3.47856e-08	0.000322198	1.26196e-07	3.47856e-08	0.000322198	0
2012	439481	Accidental poisoning by analeptics	1.26196e-07	3.47856e-08	0.000322198	1.26196e-07	3.47856e-08	0.000322198	0
2012	439605	Ignition of highly inflammable material	6.30981e-07	1.73928e-07	0.000720457	6.30981e-07	1.73928e-07	0.000720457	0
2012	439641	Accident caused by explosive gases	1.26196e-07	3.47856e-08	0.000322198	1.26196e-07	3.47856e-08	0.000322198	0
2012	439702	Residual infantile autism	3.78588e-07	6.95712e-08	0.000652802	3.78588e-07	6.95712e-08	0.000652802	0
2012	439704	Residual disintegrative psychoses	7.57177e-07	2.43499e-07	0.000726205	7.57177e-07	2.43499e-07	0.000726205	0
2012	439730	Babesiosis	3.78588e-07	1.73928e-07	0.000389382	3.78588e-07	1.73928e-07	0.000389382	0
2012	439743	Late effects of respiratory tuberculosis	1.26196e-07	3.47856e-08	0.000322198	1.26196e-07	3.47856e-08	0.000322198	0
2012	439745	Primary malignant neoplasm of salivary gland duct	7.57177e-07	2.08714e-07	0.000789221	7.57177e-07	2.08714e-07	0.000789221	0
2012	439761	Letterer-Siwe disease of extranodal AND/OR solid organ site	1.26196e-07	3.47856e-08	0.000322198	1.26196e-07	3.47856e-08	0.000322198	0
2012	439763	Benign tumour of trachea	3.78588e-07	6.95712e-08	0.000652802	3.78588e-07	6.95712e-08	0.000652802	0
2012	439797	Chronic meningitis	1.00957e-06	3.1307e-07	0.000856475	1.00957e-06	3.1307e-07	0.000856475	0
2012	439838	Thrombophlebitis migrans	3.78588e-07	1.39142e-07	0.00047062	3.78588e-07	1.39142e-07	0.00047062	0
2012	439883	Legal abortion complicated by genital-pelvic infection	1.26196e-07	6.95712e-08	0.000180989	1.26196e-07	6.95712e-08	0.000180989	0
2012	439901	Chondrocalcinosis due to pyrophosphate crystals	3.78588e-07	1.04357e-07	0.000558064	3.78588e-07	1.04357e-07	0.000558064	0
2012	439931	Perinatal hemolytic jaundice	1.26196e-07	3.47856e-08	0.000322198	1.26196e-07	3.47856e-08	0.000322198	0
2012	439933	Open fracture of base of skull without intracranial injury	1.00957e-06	3.1307e-07	0.000856475	1.00957e-06	3.1307e-07	0.000856475	0
2012	439960	Late effect of external cause	1.26196e-07	6.95712e-08	0.000180989	1.26196e-07	6.95712e-08	0.000180989	0
2012	439972	Poisoning by diuretic	3.78588e-07	6.95712e-08	0.000652802	3.78588e-07	6.95712e-08	0.000652802	0
2012	439989	Insulin adverse reaction	1.26196e-07	3.47856e-08	0.000322198	1.26196e-07	3.47856e-08	0.000322198	0
2012	440022	Dengue	7.57177e-07	2.78285e-07	0.000665558	7.57177e-07	2.78285e-07	0.000665558	0
2012	440053	Infestation by insect	1.26196e-07	3.47856e-08	0.000322198	1.26196e-07	3.47856e-08	0.000322198	0
2012	440066	Disorder of purine and pyrimidine metabolism	1.26196e-07	3.47856e-08	0.000322198	1.26196e-07	3.47856e-08	0.000322198	0
2012	440084	Aphemesthaesia	1.26196e-07	3.47856e-08	0.000322198	1.26196e-07	3.47856e-08	0.000322198	0
2012	440085	Schizoid personality disorder	3.78588e-07	1.73928e-07	0.000389382	3.78588e-07	1.73928e-07	0.000389382	0
2012	440108	Thyrotoxic exophthalmos	5.04785e-07	1.04357e-07	0.000725572	5.04785e-07	1.04357e-07	0.000725572	0
2012	440140	Polypoid sinus degeneration	1.26196e-07	3.47856e-08	0.000322198	1.26196e-07	3.47856e-08	0.000322198	0
2012	440162	Congenital or acquired abnormality of vulva complicating antenatal care - baby not yet delivered	1.26196e-07	3.47856e-08	0.000322198	1.26196e-07	3.47856e-08	0.000322198	0
2012	440166	Cervical incompetence with postnatal complication	1.26196e-07	6.95712e-08	0.000180989	1.26196e-07	6.95712e-08	0.000180989	0
2012	440195	Aniridia	1.26196e-07	3.47856e-08	0.000322198	1.26196e-07	3.47856e-08	0.000322198	0
2012	440209	Congenital adhesion of tongue	1.26196e-07	3.47856e-08	0.000322198	1.26196e-07	3.47856e-08	0.000322198	0
2012	440222	Closed fracture of base of skull with intracranial injury, with more than 24 hours loss of consciousness without return to pre-existing conscious level	1.26196e-07	3.47856e-08	0.000322198	1.26196e-07	3.47856e-08	0.000322198	0
2012	440224	Closed dislocation of cervical vertebra	7.57177e-07	1.73928e-07	0.00085481	7.57177e-07	1.73928e-07	0.00085481	0
2012	440285	Malignant hyperthermia	2.52392e-07	6.95712e-08	0.000455657	2.52392e-07	6.95712e-08	0.000455657	0
2012	440323	Varicella meningitis	1.64055e-06	4.86998e-07	0.00111844	1.64055e-06	4.86998e-07	0.00111844	0
2012	440330	Rochalimaea infection	1.26196e-07	3.47856e-08	0.000322198	1.26196e-07	3.47856e-08	0.000322198	0
2012	440335	Primary malignant neoplasm of lower gum	8.83373e-07	2.78285e-07	0.000793953	8.83373e-07	2.78285e-07	0.000793953	0
2012	440344	Primary malignant neoplasm of lateral portion of floor of mouth	2.52392e-07	6.95712e-08	0.000455657	2.52392e-07	6.95712e-08	0.000455657	0
2012	440345	Primary malignant neoplasm of lateral wall of oropharynx	2.52392e-07	6.95712e-08	0.000455657	2.52392e-07	6.95712e-08	0.000455657	0
2012	440366	Delay in sexual development AND/OR puberty	1.26196e-07	6.95712e-08	0.000180989	1.26196e-07	6.95712e-08	0.000180989	0
2012	440373	Subchronic schizophrenia	2.52392e-07	6.95712e-08	0.000455657	2.52392e-07	6.95712e-08	0.000455657	0
2012	440380	Combined drug dependence, excluding opioid, episodic	1.26196e-07	3.47856e-08	0.000322198	1.26196e-07	3.47856e-08	0.000322198	0
2012	440390	Streptococcal meningitis	3.02871e-06	1.53057e-06	0.000992248	3.02871e-06	1.53057e-06	0.000992248	0
2012	440409	Disorder of orbit proper	1.51435e-06	5.5657e-07	0.000941241	1.51435e-06	5.5657e-07	0.000941241	0
2012	440418	Orbital cyst	1.26196e-07	3.47856e-08	0.000322198	1.26196e-07	3.47856e-08	0.000322198	0
2012	440438	Anodontia	1.26196e-07	3.47856e-08	0.000322198	1.26196e-07	3.47856e-08	0.000322198	0
2012	440466	Quadruplet pregnancy with antenatal problem	3.78588e-07	1.04357e-07	0.000558064	3.78588e-07	1.04357e-07	0.000558064	0
2012	440476	Prolapse of cord	1.13577e-06	4.17427e-07	0.000815139	1.13577e-06	4.17427e-07	0.000815139	0
2012	440481	Cracked nipple in pregnancy, the puerperium or lactation - delivered with postnatal complication	5.04785e-07	1.39142e-07	0.000644396	5.04785e-07	1.39142e-07	0.000644396	0
2012	440491	Chondrocalcinosis due to pyrophosphate crystals, of the lower leg	2.52392e-07	6.95712e-08	0.000455657	2.52392e-07	6.95712e-08	0.000455657	0
2012	440516	Congenital ureterovesical obstruction	2.90251e-06	1.60014e-06	0.000867995	2.90251e-06	1.60014e-06	0.000867995	0
2012	440518	5p partial monosomy syndrome	1.26196e-07	6.95712e-08	0.000180989	1.26196e-07	6.95712e-08	0.000180989	0
2012	440539	Open fracture of mandible, alveolar border of body	2.52392e-07	6.95712e-08	0.000455657	2.52392e-07	6.95712e-08	0.000455657	0
2012	440545	Open fracture of bones of trunk	2.52392e-07	6.95712e-08	0.000455657	2.52392e-07	6.95712e-08	0.000455657	0
2012	440557	Open fracture of cuneiform bone of foot	2.52392e-07	6.95712e-08	0.000455657	2.52392e-07	6.95712e-08	0.000455657	0
2012	440572	Injury of posterior tibial artery	1.00957e-06	3.1307e-07	0.000856475	1.00957e-06	3.1307e-07	0.000856475	0
2012	440601	Toxic effect of chlorine gas	1.26196e-07	3.47856e-08	0.000322198	1.26196e-07	3.47856e-08	0.000322198	0
2012	440607	Accident caused by explosive material	1.26196e-07	6.95712e-08	0.000180989	1.26196e-07	6.95712e-08	0.000180989	0
2012	440634	Herpes simplex iridocyclitis	1.26196e-07	3.47856e-08	0.000322198	1.26196e-07	3.47856e-08	0.000322198	0
2012	440642	CSD - Cat scratch disease	8.83373e-07	2.78285e-07	0.000793953	8.83373e-07	2.78285e-07	0.000793953	0
2012	440653	Infection by toxoplasma gondii	6.30981e-07	2.43499e-07	0.000585991	6.30981e-07	2.43499e-07	0.000585991	0
2012	440684	Simple paranoid state	5.04785e-07	1.39142e-07	0.000644396	5.04785e-07	1.39142e-07	0.000644396	0
2012	440691	Paranoid personality disorder	1.64055e-06	6.26141e-07	0.000952867	1.64055e-06	6.26141e-07	0.000952867	0
2012	440710	IRMA - Intraretinal microvascular abnormality	1.26196e-07	3.47856e-08	0.000322198	1.26196e-07	3.47856e-08	0.000322198	0
2012	440777	Embolism following molar AND/OR ectopic pregnancy	1.26196e-07	6.95712e-08	0.000180989	1.26196e-07	6.95712e-08	0.000180989	0
2012	440864	Open fracture of shaft of metacarpal bone	5.04785e-07	2.08714e-07	0.000495695	5.04785e-07	2.08714e-07	0.000495695	0
2012	440867	Closed dislocation of sternum	1.13577e-06	3.47856e-07	0.000914808	1.13577e-06	3.47856e-07	0.000914808	0
2012	440889	Late effect of injury to blood vessels of thorax, abdomen AND/OR pelvis	2.52392e-07	6.95712e-08	0.000455657	2.52392e-07	6.95712e-08	0.000455657	0
2012	440891	Poisoning by central nervous system stimulant	1.38816e-06	6.60926e-07	0.000718469	1.38816e-06	6.60926e-07	0.000718469	0
2012	440895	Poisoning by parasympathomimetic drug	1.26196e-07	3.47856e-08	0.000322198	1.26196e-07	3.47856e-08	0.000322198	0
2012	440912	Adverse reaction to antiasthmatics	7.57177e-07	2.78285e-07	0.000665558	7.57177e-07	2.78285e-07	0.000665558	0
2012	440913	Crushing injuries involving multiple body regions	1.26196e-07	3.47856e-08	0.000322198	1.26196e-07	3.47856e-08	0.000322198	0
2012	440919	Poisoning by methadone	2.27153e-06	8.6964e-07	0.00111862	2.27153e-06	8.6964e-07	0.00111862	0
2012	440953	Cysticercosis	6.30981e-07	1.73928e-07	0.000720457	6.30981e-07	1.73928e-07	0.000720457	0
2012	440972	Medulloadrenal hyperfunction	3.78588e-07	2.08714e-07	0.000313483	3.78588e-07	2.08714e-07	0.000313483	0
2012	440980	Atypical manic disorder	6.30981e-07	2.43499e-07	0.000585991	6.30981e-07	2.43499e-07	0.000585991	0
2012	440981	Psychosomatic musculoskeletal symptoms	2.52392e-07	6.95712e-08	0.000455657	2.52392e-07	6.95712e-08	0.000455657	0
2012	441026	Orbital deformity due to trauma	3.78588e-07	1.04357e-07	0.000558064	3.78588e-07	1.04357e-07	0.000558064	0
2012	441062	Acute duodenal ulcer with haemorrhage AND obstruction	2.52392e-07	1.04357e-07	0.000350509	2.52392e-07	1.04357e-07	0.000350509	0
2012	441068	Torsion of hydatid of Morgagni - male	1.26196e-07	1.04357e-07	6.43234e-05	1.26196e-07	1.04357e-07	6.43234e-05	0
2012	441081	Maternal gonorrhoea during pregnancy - baby not yet delivered	1.26196e-07	1.04357e-07	6.43234e-05	1.26196e-07	1.04357e-07	6.43234e-05	0
2012	441108	Cor triatriatum	1.26196e-07	3.47856e-08	0.000322198	1.26196e-07	3.47856e-08	0.000322198	0
2012	441134	Open fracture vault of skull without intracranial injury	7.57177e-07	3.47856e-07	0.00055067	7.57177e-07	3.47856e-07	0.00055067	0
2012	441139	Instantaneous death	1.26196e-07	3.47856e-08	0.000322198	1.26196e-07	3.47856e-08	0.000322198	0
2012	441150	Open dislocation of finger	1.26196e-07	3.47856e-08	0.000322198	1.26196e-07	3.47856e-08	0.000322198	0
[truncated: 5,041 more rows]
